# Supplementary material for: 2,4-Dibromo-6-[(E)-({3-[(E)-(3,5-dibromo-2-oxidobenzyl­idene)aza­nium­yl]-2,2-dimethyl­prop­yl}iminium­yl)meth­yl]phenolate
Source: Acta Crystallogr Sect E Struct Rep Online. 2012 Jan 11;68(Pt 2):o323. doi: 10.1107/S1600536811055899 (PMC3275012; doi:10.1107/S1600536811055899)
Supplement: Supplementary file 2 [file e-68-0o323-Isup2.hkl]

# 
# h,k,l, Fc-squared, Fo-squared, sigma(Fo-squared) and status flag 
# 
data_I
_shelx_title ' 35BD in Pbca' 
_shelx_refln_list_code          4 
_shelx_F_calc_maximum      756.47 
_exptl_crystal_F_000      2416.00 
_reflns_d_resolution_high  0.7484 
 
loop_ 
 _symmetry_equiv_pos_as_xyz 
 'x, y, z' 
 'x+1/2, -y+1/2, -z' 
 '-x, y+1/2, -z+1/2' 
 '-x+1/2, -y, z+1/2' 
 '-x, -y, -z' 
 '-x-1/2, y-1/2, z' 
 'x, -y-1/2, z-1/2' 
 'x-1/2, y, -z-1/2' 
 
_cell_length_a    11.6861 
_cell_length_b    11.4616 
_cell_length_c    31.3782 
_cell_angle_alpha  90.000 
_cell_angle_beta   90.000 
_cell_angle_gamma  90.000 
 
_shelx_F_squared_multiplier     1.000 
 
loop_ 
 _refln_index_h 
 _refln_index_k 
 _refln_index_l 
 _refln_F_squared_calc 
 _refln_F_squared_meas 
 _refln_F_squared_sigma 
 _refln_observed_status 
   2   0   0      601.45      450.03     23.92 o 
   4   0   0     8709.94     8422.85    364.32 o 
   6   0   0   286154.63   285529.63   8613.84 o 
   8   0   0    17963.45    16996.44    557.96 o 
  10   0   0    24411.81    23454.08    947.42 o 
  12   0   0     2357.29     2723.92    246.15 o 
  14   0   0     2975.42     3818.73    661.83 o 
   2   1   0       92.17       78.44     27.94 o 
   4   1   0    10878.45    11404.41    261.79 o 
   6   1   0    30049.79    30622.77    739.64 o 
   8   1   0      373.86      343.30     92.41 o 
  10   1   0     2042.44     1957.38    187.05 o 
  12   1   0     3687.29     3420.42    255.29 o 
  14   1   0       62.48      180.29    407.06 o 
   0   2   0    24848.28    26910.60    646.38 o 
   2   2   0    18493.26    19708.58    356.11 o 
   4   2   0    17600.67    19198.00    428.22 o 
   6   2   0    24003.24    23246.04    575.15 o 
   8   2   0       13.22      -72.50     81.63 o 
  10   2   0     1955.95     2021.89    205.28 o 
  12   2   0      384.98      350.85    204.53 o 
  14   2   0      226.23      269.93    376.60 o 
   2   3   0    12662.48    12645.47    225.30 o 
   4   3   0     2883.36     3084.15    101.94 o 
   6   3   0     4339.59     4241.80    120.92 o 
   8   3   0     1779.29     1828.54    125.01 o 
  10   3   0     1209.68     1283.43    199.62 o 
  12   3   0     1665.27     1521.23    242.64 o 
  14   3   0       10.99      457.71    266.52 o 
   0   4   0    63830.03    63797.85   1701.29 o 
   2   4   0    65181.96    66592.21   1344.28 o 
   4   4   0    32442.80    33955.24    928.94 o 
   6   4   0    45398.18    45189.94    998.82 o 
   8   4   0      685.93      828.22    104.49 o 
  10   4   0       81.85      232.72    253.64 o 
  12   4   0     3194.23     2946.13    290.35 o 
  14   4   0       89.38       -1.29    268.23 o 
   2   5   0     6848.99     6917.10    196.46 o 
   4   5   0    23653.61    23513.10    496.95 o 
   6   5   0     1155.29     1088.29    150.48 o 
   8   5   0        1.74      -44.12     93.22 o 
  10   5   0     7299.13     7045.61    459.77 o 
  12   5   0        8.94     -270.11    270.11 o 
  14   5   0       56.63      -62.23    746.76 o 
   0   6   0    45516.90    44456.48   1207.77 o 
   2   6   0       39.56      -58.06     72.87 o 
   4   6   0     5752.02     5479.87    165.12 o 
   6   6   0     8437.76     7930.54    206.36 o 
   8   6   0       86.78      -96.01    146.78 o 
  10   6   0      591.54      399.66    229.10 o 
  12   6   0      106.70     -174.05    291.42 o 
  14   6   0      366.89      945.26    358.53 o 
   2   7   0     2372.72     2526.32    128.70 o 
   4   7   0    18241.92    18815.15    456.71 o 
   6   7   0     4876.28     5350.29    208.21 o 
   8   7   0      577.76      443.56    134.66 o 
  10   7   0     7080.32     7028.26    319.39 o 
  12   7   0       64.67       26.41    320.95 o 
   0   8   0     2635.13     2650.05    192.89 o 
   2   8   0     3625.78     3545.65    162.58 o 
   4   8   0     3147.81     2811.88    147.88 o 
   6   8   0       59.15     -113.37    124.54 o 
   8   8   0        4.17     -135.16    135.16 o 
  10   8   0      355.87      303.67    173.81 o 
  12   8   0      232.55     -324.14    324.14 o 
   2   9   0     2289.66     2396.61    154.70 o 
   4   9   0     3825.66     4073.82    188.00 o 
   6   9   0      563.42      800.97    172.95 o 
   8   9   0     1269.31     1162.35    171.41 o 
  10   9   0     1632.11     2050.75    316.36 o 
  12   9   0      439.97       74.85    357.36 o 
   0  10   0    21865.27    22529.19    995.97 o 
   2  10   0      438.23      379.93    134.26 o 
   4  10   0      556.68      676.65    168.89 o 
   6  10   0     6454.75     6641.52    287.48 o 
   8  10   0      439.56      603.74    183.00 o 
  10  10   0       77.51      362.75    500.77 o 
   2  11   0     2908.69     3020.18    291.66 o 
   4  11   0     1962.04     1811.68    229.46 o 
   6  11   0     2335.16     2602.22    228.57 o 
   8  11   0     1472.15     1898.66    244.92 o 
  10  11   0      170.68     -364.28    600.34 o 
   0  12   0     1003.49     1428.05    544.70 o 
   2  12   0     2160.98     2565.06    306.87 o 
   4  12   0     1449.02     1406.92    248.51 o 
   6  12   0      312.40      142.40    211.52 o 
   8  12   0        7.96     -179.05    216.17 o 
   2  13   0     1032.58     1569.94    277.52 o 
   4  13   0      267.95      165.18    332.23 o 
   6  13   0        2.64       31.64    279.56 o 
   8  13   0      927.81      673.11    279.96 o 
   0  14   0      455.65      862.04    500.77 o 
   2  14   0      330.38      145.48    397.81 o 
   4  14   0      413.23      539.36    294.45 o 
   6  14   0      243.34      291.15    362.37 o 
   2  15   0      134.98      -74.12    287.96 o 
   1   1   1        6.82       -7.83      7.83 o 
   2   1   1       48.29       47.41     13.15 o 
   3   1   1   143414.97   144474.73   2283.63 o 
   4   1   1    19214.54    20132.70    315.72 o 
   5   1   1       62.96       13.36     29.72 o 
   6   1   1      391.19      411.55     42.37 o 
   7   1   1       31.51      124.20     55.81 o 
   8   1   1      989.88     1038.29     77.27 o 
   9   1   1     8364.86     8551.93    195.36 o 
  10   1   1      343.11      316.29    106.98 o 
  11   1   1      406.47      352.48    120.16 o 
  12   1   1      305.47      380.03    133.74 o 
  13   1   1      968.11      960.84    154.13 o 
  14   1   1       52.82      -67.41    258.22 o 
  15   1   1        1.34     -164.47    273.09 o 
   0   2   1       23.23       36.34     17.94 o 
   1   2   1      200.57      229.88     15.65 o 
   2   2   1     2640.98     2525.33     42.48 o 
   3   2   1     4233.91     3936.10     73.53 o 
   4   2   1     1800.73     1708.91     42.84 o 
   5   2   1     1238.52     1259.76     61.76 o 
   6   2   1     5181.06     5390.26    132.33 o 
   7   2   1    21287.67    20317.32    362.24 o 
   8   2   1      288.06      383.37     62.86 o 
   9   2   1      881.89      956.51     92.23 o 
  10   2   1       17.54      118.22    114.15 o 
  11   2   1      333.11      120.77    130.52 o 
  12   2   1      428.76      297.99    146.01 o 
  13   2   1     1304.05     1539.29    189.46 o 
  14   2   1        2.72     -109.86    191.72 o 
  15   2   1       43.48     -146.46    293.36 o 
   1   3   1    88536.74    91781.63   1181.29 o 
   2   3   1    75127.15    79626.29   1025.76 o 
   3   3   1        6.97       32.61     24.64 o 
   4   3   1    31762.51    32211.85    527.10 o 
   5   3   1    38397.48    38324.98    574.53 o 
   6   3   1      314.44      302.19     36.60 o 
   7   3   1      128.82      202.06     68.68 o 
   8   3   1     5449.33     5474.83    142.96 o 
   9   3   1     3804.93     3594.26    133.66 o 
  10   3   1       21.25       -8.32    123.88 o 
  11   3   1      977.28      952.17    151.16 o 
  12   3   1        1.33      268.80    151.57 o 
  13   3   1     3023.84     3010.57    208.75 o 
  14   3   1       29.03     -176.45    176.45 o 
  15   3   1      120.23     -275.48    275.48 o 
   0   4   1     6451.23     6460.80    159.54 o 
   1   4   1    12230.08    11993.11    174.83 o 
   2   4   1      556.12      646.96     38.75 o 
   3   4   1     8250.50     8507.86    152.13 o 
   4   4   1     9344.46     9420.57    194.58 o 
   5   4   1       54.33       87.64     47.09 o 
   6   4   1     3423.10     3514.40     96.44 o 
   7   4   1    33587.43    33058.21    547.53 o 
   8   4   1      684.99      686.31     95.90 o 
   9   4   1     1251.74     1214.90    111.16 o 
  10   4   1     3457.64     3725.50    189.93 o 
  11   4   1       16.92      297.95    150.77 o 
  12   4   1      176.28      266.12    162.73 o 
  13   4   1     1292.28     1347.57    191.40 o 
  14   4   1      120.43       42.83    198.55 o 
  15   4   1        2.24     -197.73    231.31 o 
   1   5   1     1504.08     1409.90     50.54 o 
   2   5   1    39666.18    39203.36    616.47 o 
   3   5   1    70694.82    69126.88    990.44 o 
   4   5   1     9887.48     9824.49    164.14 o 
   5   5   1      122.50       -1.07     45.72 o 
   6   5   1      192.01      225.16     59.00 o 
   7   5   1     4150.25     4197.04    126.55 o 
   8   5   1     4270.16     4857.74    120.52 o 
   9   5   1     1032.38     1005.99     90.70 o 
  10   5   1     2563.01     2476.76    184.89 o 
  11   5   1       56.67      -10.26    157.30 o 
  12   5   1      141.11      243.19    199.82 o 
  13   5   1     1662.41     1814.03    243.44 o 
  14   5   1      107.64      165.65    234.52 o 
   0   6   1       28.21      -62.39     62.39 o 
   1   6   1    14903.51    15165.14    232.44 o 
   2   6   1       15.43       -6.49     51.79 o 
   3   6   1      142.84      120.52     53.49 o 
   4   6   1      213.87      232.61     50.76 o 
   5   6   1     3663.79     3734.10     90.42 o 
   6   6   1      173.16      144.99     52.77 o 
   7   6   1     9481.48     9278.31    180.17 o 
   8   6   1      537.23      455.98     91.38 o 
   9   6   1      470.46      485.59     97.61 o 
  10   6   1     1388.36     1256.81    111.79 o 
  11   6   1      205.02      264.84    269.20 o 
  12   6   1      174.25      121.68    215.72 o 
  13   6   1      815.56      531.05    234.89 o 
  14   6   1      170.14      588.26    255.45 o 
   1   7   1       73.92       71.58     57.65 o 
   2   7   1    11175.43    11434.02    216.33 o 
   3   7   1     6157.62     5977.88    140.39 o 
   4   7   1     4838.46     4864.82    123.90 o 
   5   7   1     6487.04     6528.20    148.53 o 
   6   7   1      606.94      764.22     81.97 o 
   7   7   1      968.33      979.74     86.47 o 
   8   7   1     1124.93     1200.27     91.44 o 
   9   7   1      320.84      365.10     97.42 o 
  10   7   1       95.07       41.62    112.00 o 
  11   7   1     3239.62     3262.44    306.06 o 
  12   7   1        0.47     -197.97    218.27 o 
  13   7   1      357.35      426.15    247.77 o 
   0   8   1      525.93      515.72     98.57 o 
   1   8   1     2028.33     1904.39     86.10 o 
   2   8   1      207.18      238.87     76.23 o 
   3   8   1      333.70      399.00     79.11 o 
   4   8   1      277.54      257.64     77.20 o 
   5   8   1     2644.14     2886.14    109.22 o 
   6   8   1        1.87       41.08     85.46 o 
   7   8   1       12.33      109.05     97.81 o 
   8   8   1     1191.81      978.30    108.57 o 
   9   8   1      146.53       60.46     96.17 o 
  10   8   1       83.36      -28.53    109.58 o 
  11   8   1      379.27      256.82    229.03 o 
  12   8   1        3.23     -190.58    322.09 o 
  13   8   1       17.12     -249.52    249.52 o 
   1   9   1     4569.90     4815.99    138.68 o 
   2   9   1      748.49      684.33     87.98 o 
   3   9   1      379.05      172.00     88.84 o 
   4   9   1     1749.42     1619.39    103.63 o 
   5   9   1      304.43      333.54    100.69 o 
   6   9   1      132.13      -35.24    108.90 o 
   7   9   1      325.85      261.36    108.03 o 
   8   9   1      252.86      159.00    112.59 o 
   9   9   1       45.75      -77.58    116.95 o 
  10   9   1       50.65     -104.91    162.84 o 
  11   9   1      476.07      728.07    300.47 o 
  12   9   1        1.62     -242.87    258.11 o 
   0  10   1      129.90      -69.83    172.68 o 
   1  10   1       77.33       76.75    100.20 o 
   2  10   1      126.69       91.36     99.48 o 
   3  10   1      320.09      194.48    110.96 o 
   4  10   1       54.81      -39.11    121.50 o 
   5  10   1     1908.10     2314.27    154.23 o 
   6  10   1      127.52      -49.15    120.60 o 
   7  10   1      284.47      162.78    121.98 o 
   8  10   1      382.51      312.87    129.55 o 
   9  10   1      132.95      104.56    141.40 o 
  10  10   1      382.79      334.92    186.87 o 
  11  10   1      288.54      253.39    309.48 o 
   1  11   1      347.19      462.80    181.26 o 
   2  11   1      480.61      305.95    135.06 o 
   3  11   1    10634.34    10863.46    290.51 o 
   4  11   1       23.85       59.31    144.14 o 
   5  11   1      107.50      198.33    140.28 o 
   6  11   1      229.54      349.52    142.61 o 
   7  11   1        1.57      -60.47    134.23 o 
   8  11   1       27.56     -135.86    137.05 o 
   9  11   1     1012.58      762.32    204.01 o 
  10  11   1       27.69     -174.17    201.84 o 
   0  12   1      844.23      972.44    233.83 o 
   1  12   1      355.91      214.86    163.37 o 
   2  12   1       74.75       14.22    158.20 o 
   3  12   1      227.88      251.17    162.10 o 
   4  12   1        5.77     -158.41    158.41 o 
   5  12   1       10.32      241.79    166.69 o 
   6  12   1      298.62       79.09    148.50 o 
   7  12   1      387.23      472.21    146.96 o 
   8  12   1      322.07      387.38    208.37 o 
   9  12   1      366.31      509.67    218.71 o 
   1  13   1       41.00       85.88    175.93 o 
   2  13   1      183.19      143.67    180.08 o 
   3  13   1       26.54     -113.69    193.88 o 
   4  13   1      139.93      345.36    202.58 o 
   5  13   1       11.22      397.15    195.52 o 
   6  13   1        7.99     -103.05    211.58 o 
   7  13   1        3.23      131.93    182.35 o 
   8  13   1       86.42       38.67    180.36 o 
   0  14   1      213.95      437.61    281.49 o 
   1  14   1        0.90       21.50    185.60 o 
   2  14   1      184.10       21.14    216.65 o 
   3  14   1        5.22       98.71    199.42 o 
   4  14   1      441.08      577.28    195.25 o 
   5  14   1       24.00       81.48    197.84 o 
   6  14   1      275.72     -122.30    201.65 o 
   1  15   1      104.46      429.11    226.52 o 
   2  15   1       31.41      253.38    209.03 o 
   3  15   1       85.44     -255.43    255.43 o 
   0   0   2   115279.95       -4.69      9.75 o 
   1   0   2      347.60      338.04     29.62 o 
   2   0   2      181.76      213.64     20.75 o 
   3   0   2      530.30      643.72     36.69 o 
   4   0   2     9186.16     9366.70    216.22 o 
   5   0   2      178.56      229.20     39.80 o 
   6   0   2    53934.35    54015.59   1171.81 o 
   7   0   2    13370.66    13647.50    319.48 o 
   8   0   2     5168.68     5000.20    153.51 o 
   9   0   2     8892.34     8598.02    232.87 o 
  10   0   2      156.78       95.57    108.96 o 
  11   0   2      515.98      608.75    126.13 o 
  12   0   2       31.60      -53.77    134.11 o 
  13   0   2     1171.59      798.60    341.65 o 
  14   0   2     1863.50     1377.16    389.49 o 
  15   0   2      718.00      898.75    817.04 o 
   1   1   2      468.18      216.56     17.42 o 
   2   1   2    10172.76     9910.42    127.54 o 
   3   1   2    85558.67    86948.58   1077.44 o 
   4   1   2     5332.12     5057.47     88.61 o 
   5   1   2    16959.38    17114.15    297.56 o 
   6   1   2    22366.78    21871.63    345.56 o 
   7   1   2     8947.94     8490.26    160.33 o 
   8   1   2    11278.61    10670.76    187.97 o 
   9   1   2    19432.38    19129.70    328.48 o 
  10   1   2     1052.61     1289.24     82.14 o 
  11   1   2     5191.17     5150.86    205.27 o 
  12   1   2      805.04      801.36    144.65 o 
  13   1   2      646.07      480.87    150.16 o 
  14   1   2      400.32      617.39    265.24 o 
  15   1   2      754.09      838.59    344.07 o 
   0   2   2    15057.62    14618.35    241.89 o 
   1   2   2     1635.91     1655.40     30.41 o 
   2   2   2    52607.43    52962.42    598.80 o 
   3   2   2     1008.73     1151.61     30.09 o 
   4   2   2    37068.06    38022.20    564.93 o 
   5   2   2      998.61     1035.21     45.42 o 
   6   2   2     3661.19     3484.19     92.84 o 
   7   2   2    11829.76    12058.29    231.91 o 
   8   2   2     4446.61     4604.16    133.38 o 
   9   2   2     4806.37     4871.72    207.42 o 
  10   2   2      103.46       45.51    116.74 o 
  11   2   2       77.43       -2.34    128.72 o 
  12   2   2     1056.62      850.11    152.73 o 
  13   2   2     1113.26     1172.97    171.00 o 
  14   2   2       37.84     -169.62    169.62 o 
  15   2   2      654.74      744.75    295.36 o 
   1   3   2   100054.37   102603.49   1453.98 o 
   2   3   2     7334.84     7744.30    120.94 o 
   3   3   2    33624.63    33469.18    438.78 o 
   4   3   2        6.57      -17.59     24.63 o 
   5   3   2    15354.03    16767.93    273.55 o 
   6   3   2      548.61      643.49     46.52 o 
   7   3   2     5872.15     6178.33    122.56 o 
   8   3   2       34.33       18.45     73.35 o 
   9   3   2    18014.70    17686.02    377.59 o 
  10   3   2        5.33      -75.75    117.40 o 
  11   3   2      151.15      132.78    134.36 o 
  12   3   2      170.71       53.75    151.81 o 
  13   3   2      313.38      312.06    167.36 o 
  14   3   2       68.71       44.95    181.19 o 
  15   3   2      585.54      438.74    295.28 o 
   0   4   2    22586.71    21843.87    456.90 o 
   1   4   2      485.49      423.11     34.05 o 
   2   4   2    21982.63    21943.70    337.82 o 
   3   4   2     7909.98     8343.22    150.05 o 
   4   4   2    15067.08    14856.72    245.58 o 
   5   4   2     1187.81     1189.65     57.49 o 
   6   4   2     9863.94     9914.45    196.30 o 
   7   4   2     2805.98     2797.79    118.88 o 
   8   4   2    13444.41    13184.79    241.72 o 
   9   4   2     1907.93     1953.04    121.38 o 
  10   4   2      143.76      226.09    136.32 o 
  11   4   2      315.74      104.85    147.20 o 
  12   4   2     1595.47     1716.39    172.65 o 
  13   4   2     1357.44     1174.49    242.75 o 
  14   4   2       10.54       27.92    202.15 o 
  15   4   2      109.66     -217.42    217.42 o 
   1   5   2      441.97      457.91     44.18 o 
   2   5   2      193.14       89.62     45.48 o 
   3   5   2    16779.82    17562.18    269.33 o 
   4   5   2      627.59      561.13     50.10 o 
   5   5   2      393.05      319.01     52.85 o 
   6   5   2     1633.25     1829.17     99.03 o 
   7   5   2     2540.76     2731.83     91.19 o 
   8   5   2      544.03      467.95     71.30 o 
   9   5   2      800.67      889.01    100.50 o 
  10   5   2     1441.60     1587.39    169.60 o 
  11   5   2       23.35      -83.01    150.82 o 
  12   5   2      135.64       43.31    182.72 o 
  13   5   2      190.07      271.25    219.12 o 
  14   5   2       79.98      137.53    233.96 o 
   0   6   2    59545.00    60266.30   1228.47 o 
   1   6   2    13198.34    13304.02    216.10 o 
   2   6   2     2328.11     2332.23     79.44 o 
   3   6   2      643.29      605.02     58.15 o 
   4   6   2     3056.46     3394.19     92.48 o 
   5   6   2     4690.46     4693.68    100.58 o 
   6   6   2     5125.64     5054.82    129.70 o 
   7   6   2     4343.31     4209.39    120.86 o 
   8   6   2     3139.06     3415.32    113.46 o 
   9   6   2       23.66      -38.89     90.57 o 
  10   6   2      670.51      476.08    119.34 o 
  11   6   2     2112.80     1668.66    227.94 o 
  12   6   2       39.53     -119.13    212.11 o 
  13   6   2      882.49      702.78    236.99 o 
  14   6   2      409.59      690.89    253.39 o 
   1   7   2     1001.43      956.09     63.40 o 
   2   7   2      197.06       81.40     63.43 o 
   3   7   2       16.97      -58.02     65.96 o 
   4   7   2     6300.48     6298.39    145.90 o 
   5   7   2      847.71      734.19     69.73 o 
   6   7   2     3524.42     3378.69    144.06 o 
   7   7   2        5.06      -76.61     76.61 o 
   8   7   2      842.96      869.22    109.24 o 
   9   7   2      347.64      208.76    100.84 o 
  10   7   2     1095.26     1228.42    124.89 o 
  11   7   2      176.08      -93.71    212.05 o 
  12   7   2      309.99      852.72    282.51 o 
  13   7   2       49.35      272.53    246.59 o 
   0   8   2     1412.84     1481.88    109.05 o 
   1   8   2    12127.90    12056.77    231.68 o 
   2   8   2    15863.64    16239.56    293.87 o 
   3   8   2      196.18      252.19     76.76 o 
   4   8   2     3664.63     3614.99    116.31 o 
   5   8   2    10840.43    10639.04    209.56 o 
   6   8   2      407.96      378.26     90.59 o 
   7   8   2     1321.59     1391.97    110.41 o 
   8   8   2     1143.86     1086.02    103.77 o 
   9   8   2      233.72       71.16    104.22 o 
  10   8   2        5.50       37.63    145.71 o 
  11   8   2     3013.19     3412.36    335.11 o 
  12   8   2      503.41      399.14    297.57 o 
  13   8   2      122.41      376.92    366.05 o 
   1   9   2      172.01       98.64     82.66 o 
   2   9   2      491.35      282.25     91.89 o 
   3   9   2     2663.03     2543.49    113.82 o 
   4   9   2      480.13      414.24    103.24 o 
   5   9   2       69.76      -91.87     91.87 o 
   6   9   2      959.53      792.94    117.26 o 
   7   9   2      173.82       43.59    111.94 o 
   8   9   2     1016.35      998.63    118.18 o 
   9   9   2      280.53      252.64    136.95 o 
  10   9   2      271.30       36.09    227.41 o 
  11   9   2       41.34      600.02    323.80 o 
  12   9   2       33.47       32.73    253.63 o 
   0  10   2      471.09      245.75    180.61 o 
   1  10   2     2642.09     2427.44    126.14 o 
   2  10   2     1149.63     1153.44    111.11 o 
   3  10   2      326.65      280.35    118.65 o 
   4  10   2       10.70       75.70    111.13 o 
   5  10   2     2422.46     2657.44    150.06 o 
   6  10   2      899.67     1008.04    135.61 o 
   7  10   2      886.41      827.63    127.57 o 
   8  10   2      217.57      208.06    124.47 o 
   9  10   2     1288.73     1091.01    169.68 o 
  10  10   2       75.75       74.83    205.71 o 
  11  10   2      569.89      729.26    314.57 o 
   1  11   2      434.73       75.41    140.17 o 
   2  11   2      451.62      316.90    130.88 o 
   3  11   2     1061.86     1203.77    155.90 o 
   4  11   2        7.46      131.53    147.80 o 
   5  11   2       29.33       12.77    133.58 o 
   6  11   2       10.68     -136.28    136.28 o 
   7  11   2      666.85      560.82    132.36 o 
   8  11   2      167.01      191.43    137.59 o 
   9  11   2      170.79      132.47    289.12 o 
  10  11   2        1.85      -71.94    205.68 o 
   0  12   2     1350.96     1403.15    244.78 o 
   1  12   2      120.75      432.31    191.28 o 
   2  12   2        5.51       76.74    155.81 o 
   3  12   2      107.42      108.21    161.06 o 
   4  12   2       92.23      280.23    174.05 o 
   5  12   2      110.99      308.36    169.33 o 
   6  12   2      275.64      209.30    155.63 o 
   7  12   2        4.53      -56.23    159.44 o 
   8  12   2       95.31      203.28    180.00 o 
   9  12   2      454.20      655.10    229.98 o 
   1  13   2      145.39       63.64    166.88 o 
   2  13   2        5.54      -52.15    162.33 o 
   3  13   2       20.82      208.06    194.06 o 
   4  13   2       77.63      114.96    184.92 o 
   5  13   2        0.46       70.15    186.33 o 
   6  13   2       41.49      -16.36    182.14 o 
   7  13   2       85.28       85.89    193.00 o 
   8  13   2       96.94     -210.72    210.72 o 
   0  14   2       25.97      125.32    242.94 o 
   1  14   2       15.60     -167.41    186.28 o 
   2  14   2      678.82      521.23    250.71 o 
   3  14   2        2.93      389.27    205.42 o 
   4  14   2      144.68      -38.65    200.62 o 
   5  14   2       15.14      308.70    197.08 o 
   6  14   2        2.91     -206.11    206.11 o 
   1  15   2       54.61     -175.08    222.32 o 
   2  15   2       27.44      307.61    258.99 o 
   3  15   2       23.04        5.85    317.29 o 
   1   1   3       41.05      -10.95     10.95 o 
   2   1   3    84602.22    87586.64   1056.51 o 
   3   1   3    59288.77    61863.79    792.83 o 
   4   1   3     1407.43     1408.30     38.58 o 
   5   1   3    14503.12    14832.37    220.78 o 
   6   1   3     1484.95     1645.99     58.65 o 
   7   1   3      810.02     1072.39     47.34 o 
   8   1   3     1801.70     1959.43     63.00 o 
   9   1   3      489.97      518.58     51.23 o 
  10   1   3       71.54      185.28     91.42 o 
  11   1   3     3642.97     3712.64    150.73 o 
  12   1   3      515.64      306.02    136.47 o 
  13   1   3        9.78       57.43    143.07 o 
  14   1   3       26.61     -253.17    253.17 o 
  15   1   3        5.96      438.84    403.24 o 
   0   2   3      651.71      624.70     38.84 o 
   1   2   3      684.50      509.87     18.56 o 
   2   2   3     4373.91     4828.46     64.36 o 
   3   2   3    10941.11    11557.78    174.56 o 
   4   2   3     5056.73     5507.09     99.55 o 
   5   2   3    13712.57    13463.25    212.52 o 
   6   2   3     9075.02     9598.31    162.74 o 
   7   2   3     1096.06      968.41     57.99 o 
   8   2   3      451.16      474.39     67.41 o 
   9   2   3     4867.63     4676.50    152.01 o 
  10   2   3      172.48      -46.12    113.06 o 
  11   2   3     4418.81     4174.37    193.26 o 
  12   2   3       30.29      167.21    190.73 o 
  13   2   3       32.02     -103.03    154.55 o 
  14   2   3        6.21     -136.42    148.26 o 
  15   2   3        3.92      -89.33    421.84 o 
   1   3   3   244616.08   246146.34   3242.99 o 
   2   3   3    46818.81    48031.80    663.13 o 
   3   3   3      687.51      707.11     33.70 o 
   4   3   3    13303.22    14193.08    207.30 o 
   5   3   3    34948.07    34828.20    569.49 o 
   6   3   3     3134.21     3347.14     85.47 o 
   7   3   3    14240.20    13888.95    245.49 o 
   8   3   3     4943.15     4920.83    160.92 o 
   9   3   3     6332.72     6411.40    184.74 o 
  10   3   3      847.19      807.16    136.43 o 
  11   3   3      425.59      470.50    142.49 o 
  12   3   3      148.98      250.47    152.52 o 
  13   3   3       19.46        8.90    147.67 o 
  14   3   3      113.64     -181.46    181.46 o 
  15   3   3      646.26     1386.01    360.94 o 
   0   4   3     2143.28     2002.38     79.81 o 
   1   4   3     2549.34     2385.87     55.24 o 
   2   4   3      247.69      243.90     34.50 o 
   3   4   3     6767.89     6950.18    126.46 o 
   4   4   3    11626.67    12334.66    194.44 o 
   5   4   3    30865.71    30395.37    479.47 o 
   6   4   3      339.43      364.62     53.22 o 
   7   4   3        5.06      -41.21     49.74 o 
   8   4   3       56.56       60.59     50.76 o 
   9   4   3     4324.20     4515.29    187.55 o 
  10   4   3     2551.23     2499.81    182.64 o 
  11   4   3     3946.82     4178.99    202.04 o 
  12   4   3      123.79     -138.45    153.98 o 
  13   4   3       50.87      -36.22    247.27 o 
  14   4   3      310.43      -15.81    252.61 o 
   1   5   3     3561.88     3540.00     83.22 o 
   2   5   3    24762.36    25375.51    391.62 o 
   3   5   3     2969.88     2764.64     74.14 o 
   4   5   3    32570.79    33233.90    507.69 o 
   5   5   3     2055.65     2273.86     77.92 o 
   6   5   3       32.63      -50.08     50.08 o 
   7   5   3     7837.67     7528.40    189.33 o 
   8   5   3     2554.91     2702.58     90.50 o 
   9   5   3      908.02      846.59     85.74 o 
  10   5   3      534.66      499.57    141.82 o 
  11   5   3     3485.43     3476.26    202.26 o 
  12   5   3      396.65      385.18    188.47 o 
  13   5   3       96.38      113.05    204.83 o 
  14   5   3       77.71      101.38    294.72 o 
   0   6   3       40.78      -65.62     65.62 o 
   1   6   3    11358.57    11537.32    200.44 o 
   2   6   3        9.24      -24.22     31.13 o 
   3   6   3      423.88      301.17     57.10 o 
   4   6   3     4332.95     4130.09    101.34 o 
   5   6   3    14750.56    15484.02    259.20 o 
   6   6   3      571.78      557.76     59.70 o 
   7   6   3     1584.38     1563.47     79.87 o 
   8   6   3      673.62      723.37     89.12 o 
   9   6   3      108.03      231.49     79.85 o 
  10   6   3     1223.25     1310.61    132.29 o 
  11   6   3     1371.96     1312.97    214.60 o 
  12   6   3       30.36     -209.23    209.23 o 
  13   6   3       37.78     -129.21    223.75 o 
  14   6   3      234.59      262.81    250.12 o 
   1   7   3    13497.02    13307.71    232.24 o 
   2   7   3    11739.92    12102.77    214.67 o 
   3   7   3    20389.17    20046.67    341.06 o 
   4   7   3     8146.80     8004.16    165.80 o 
   5   7   3      997.43      932.68     74.06 o 
   6   7   3      334.49      143.49     62.12 o 
   7   7   3     5537.60     5306.72    152.92 o 
   8   7   3     3423.55     3636.82    148.82 o 
   9   7   3      903.27      913.49    171.82 o 
  10   7   3     1943.57     1815.30    134.71 o 
  11   7   3      183.12     -197.77    234.39 o 
  12   7   3        0.43      212.66    230.87 o 
  13   7   3      491.67      154.74    249.97 o 
   0   8   3      605.07      510.53     95.01 o 
   1   8   3     4121.83     4441.40    119.39 o 
   2   8   3      295.91      164.93     79.51 o 
   3   8   3     1054.91     1200.75     86.54 o 
   4   8   3      107.95       64.61     75.70 o 
   5   8   3     3069.25     3329.75    110.22 o 
   6   8   3       34.21      -85.32     85.32 o 
   7   8   3     1799.03     2038.62    117.45 o 
   8   8   3     2758.62     2692.93    189.03 o 
   9   8   3      577.81      430.38    109.13 o 
  10   8   3      686.43      563.22    122.10 o 
  11   8   3      307.44      604.71    347.54 o 
  12   8   3       11.67       61.99    250.42 o 
  13   8   3        7.32     -168.95    252.96 o 
   1   9   3     6596.42     6319.43    159.18 o 
   2   9   3     1733.21     1762.60    109.09 o 
   3   9   3        3.39      -39.49     88.52 o 
   4   9   3     1616.01     1627.46    101.13 o 
   5   9   3    10012.88     9895.37    227.54 o 
   6   9   3      351.59      306.95    103.60 o 
   7   9   3       71.21     -108.50    108.50 o 
   8   9   3       40.90     -110.18    110.18 o 
   9   9   3      645.29     1043.60    149.01 o 
  10   9   3      423.52      554.51    180.32 o 
  11   9   3      901.21     1056.99    423.08 o 
  12   9   3       14.50       31.61    260.86 o 
   0  10   3      160.65       95.54    196.98 o 
   1  10   3        5.69        7.95     99.49 o 
   2  10   3      160.96      154.85    101.22 o 
   3  10   3      754.84      932.35    119.68 o 
   4  10   3      491.13      287.70    114.83 o 
   5  10   3     2010.68     2156.63    150.75 o 
   6  10   3      203.81      201.71    115.43 o 
   7  10   3      585.67      602.77    136.38 o 
   8  10   3     1100.34      930.72    130.14 o 
   9  10   3      837.17      686.34    163.13 o 
  10  10   3       84.75      125.53    214.38 o 
  11  10   3      270.82      111.41    389.23 o 
   1  11   3      754.07      725.20    140.57 o 
   2  11   3       32.29      -23.85    131.58 o 
   3  11   3      370.79      288.65    128.47 o 
   4  11   3        2.97     -143.84    145.03 o 
   5  11   3      182.61      311.77    140.29 o 
   6  11   3       14.05      176.57    146.83 o 
   7  11   3        2.69     -145.52    145.52 o 
   8  11   3        3.31     -144.86    144.86 o 
   9  11   3      223.87     -180.97    229.50 o 
  10  11   3        1.47     -231.77    233.20 o 
   0  12   3      357.80      179.90    223.78 o 
   1  12   3        1.75     -117.04    147.13 o 
   2  12   3      482.16      545.31    157.91 o 
   3  12   3       84.63      -58.62    152.38 o 
   4  12   3       86.05       60.19    153.95 o 
   5  12   3      409.40      304.95    158.11 o 
   6  12   3      734.39      703.54    161.85 o 
   7  12   3       48.99      150.11    162.73 o 
   8  12   3      212.46       74.11    197.54 o 
   9  12   3      135.31      156.55    251.11 o 
   1  13   3      919.09     1258.70    168.85 o 
   2  13   3       22.82     -146.56    155.09 o 
   3  13   3      311.26      144.88    184.80 o 
   4  13   3       22.31       88.90    180.63 o 
   5  13   3      703.89      533.51    192.03 o 
   6  13   3       54.93      234.42    204.74 o 
   7  13   3      129.51      149.26    215.02 o 
   8  13   3        9.64      189.15    288.38 o 
   0  14   3       29.04     -110.62    250.76 o 
   1  14   3       65.02      283.44    175.39 o 
   2  14   3      168.57      117.20    201.33 o 
   3  14   3       61.63      162.13    202.03 o 
   4  14   3      249.53       33.12    205.99 o 
   5  14   3      110.70      432.17    227.35 o 
   6  14   3      118.26     -208.62    208.62 o 
   1  15   3      252.36      264.89    224.85 o 
   2  15   3      107.69     -106.02    219.59 o 
   0   0   4    22391.93    21060.60    601.06 o 
   1   0   4      103.00       99.69     27.16 o 
   2   0   4    66923.54    67672.65   1074.97 o 
   3   0   4       66.21       33.80     36.42 o 
   4   0   4    65804.21    64279.29   1289.03 o 
   5   0   4     6844.70     6625.12    133.87 o 
   6   0   4    11671.22    11567.36    275.11 o 
   7   0   4      502.87      570.57     63.28 o 
   8   0   4     1523.47     1524.88     84.99 o 
   9   0   4      809.64      861.16     90.39 o 
  10   0   4     1581.17     1960.74    228.25 o 
  11   0   4      820.08      396.25    152.43 o 
  12   0   4     2488.73     2616.27    176.93 o 
  13   0   4       88.08      395.89    329.38 o 
  14   0   4       27.51       55.87    456.84 o 
  15   0   4       34.93      302.15    422.19 o 
   1   1   4     1648.37     1848.65     31.50 o 
   2   1   4     8107.48     8680.68    105.05 o 
   3   1   4     7370.64     8406.43    109.08 o 
   4   1   4    21280.45    22029.13    333.20 o 
   5   1   4      705.98      625.72     36.55 o 
   6   1   4     1648.75     1573.87     55.25 o 
   7   1   4      228.91      190.66     37.11 o 
   8   1   4    14139.72    13955.37    237.53 o 
   9   1   4     1076.02      987.70     59.14 o 
  10   1   4     5512.02     5386.75    188.72 o 
  11   1   4      624.61      643.36    123.97 o 
  12   1   4       14.35      242.20    135.95 o 
  13   1   4       57.78      107.69    147.54 o 
  14   1   4      283.36      134.44    188.58 o 
  15   1   4       12.49      146.57    280.91 o 
   0   2   4   335017.66   340667.91   5686.52 o 
   1   2   4    37393.77    39607.98    462.58 o 
   2   2   4   330076.50   342524.16   4031.70 o 
   3   2   4    13296.76    13969.63    195.75 o 
   4   2   4   119189.60   123970.62   1749.37 o 
   5   2   4    10480.82    11278.62    176.52 o 
   6   2   4    84564.83    84444.14   1240.90 o 
   7   2   4     6190.05     5963.79    219.96 o 
   8   2   4    10397.67    10275.60    215.91 o 
   9   2   4      165.82      212.17    104.11 o 
  10   2   4     2457.09     2377.61    166.33 o 
  11   2   4       92.21        0.26    130.22 o 
  12   2   4     8835.62     8461.76    309.29 o 
  13   2   4       47.48      160.89    149.45 o 
  14   2   4       97.57       65.32    150.07 o 
  15   2   4        1.91     -277.54    277.54 o 
   1   3   4     5204.24     5657.49     95.19 o 
   2   3   4     1474.93     1552.03     38.86 o 
   3   3   4      673.01      808.54     37.84 o 
   4   3   4     7161.31     7523.33    150.06 o 
   5   3   4       74.45       44.20     39.82 o 
   6   3   4      693.57      725.02     47.92 o 
   7   3   4      338.28      296.64     47.15 o 
   8   3   4      906.37      967.33     61.49 o 
   9   3   4        8.52      -95.38     95.38 o 
  10   3   4     1783.70     1933.01    134.36 o 
  11   3   4       71.28      113.39    125.10 o 
  12   3   4      536.83     1079.08    224.67 o 
  13   3   4       33.94      -58.23    154.09 o 
  14   3   4        0.51      -61.89    193.48 o 
  15   3   4       26.96       78.95    340.73 o 
   0   4   4      151.89      141.30     59.55 o 
   1   4   4    27109.18    28214.24    411.86 o 
   2   4   4     7609.43     7641.96    126.00 o 
   3   4   4      416.99      483.07     39.56 o 
   4   4   4       85.15      102.62     37.94 o 
   5   4   4     2659.13     2665.24     68.47 o 
   6   4   4      298.19      425.42     55.35 o 
   7   4   4      814.92      861.44     60.19 o 
   8   4   4        8.81      -53.66     53.66 o 
   9   4   4       88.19      132.48     57.85 o 
  10   4   4      874.09      738.11    146.70 o 
  11   4   4      784.37      763.36    147.96 o 
  12   4   4      258.16      462.97    159.50 o 
  13   4   4       47.16      -35.88    185.53 o 
  14   4   4        0.01      162.29    207.66 o 
   1   5   4      363.91      334.29     45.13 o 
   2   5   4    21126.83    21532.95    337.49 o 
   3   5   4     1202.87     1027.83     56.06 o 
   4   5   4     1104.28     1129.19     54.52 o 
   5   5   4      183.47      113.40     40.70 o 
   6   5   4     4500.69     4336.53    110.42 o 
   7   5   4        0.89      -55.20     55.20 o 
   8   5   4    10339.35    10630.34    215.08 o 
   9   5   4       18.19      -78.84     78.84 o 
  10   5   4     1117.45     1026.61    130.17 o 
  11   5   4       16.14       97.13    154.97 o 
  12   5   4      682.25      579.68    193.51 o 
  13   5   4        6.14      144.00    204.72 o 
  14   5   4      248.35      502.44    228.25 o 
   0   6   4    68150.47    69096.70   1403.01 o 
   1   6   4      155.01       19.61     49.92 o 
   2   6   4     6221.13     6644.05    135.80 o 
   3   6   4     2487.00     2454.85     79.71 o 
   4   6   4     1240.95     1202.96     68.50 o 
   5   6   4     1660.17     1703.90     72.25 o 
   6   6   4    12421.79    12640.17    219.90 o 
   7   6   4      860.64      886.92     92.15 o 
   8   6   4      538.48      686.68    114.97 o 
   9   6   4      369.56      220.02     81.48 o 
  10   6   4      696.07      612.21     97.83 o 
  11   6   4       67.90      130.95    209.41 o 
  12   6   4        2.77      -64.02    213.16 o 
  13   6   4       15.16     -225.85    225.85 o 
  14   6   4      584.06     1182.44    258.57 o 
   1   7   4       59.92       97.57     58.25 o 
   2   7   4     9813.78    10216.55    198.93 o 
   3   7   4     1968.71     1879.70     82.44 o 
   4   7   4      675.65      572.55     69.27 o 
   5   7   4      230.72      249.88     64.15 o 
   6   7   4     4090.29     3946.67    108.47 o 
   7   7   4        7.90      -92.00     92.00 o 
   8   7   4    10585.94    11523.98    367.20 o 
   9   7   4      567.02      566.33    101.13 o 
  10   7   4      205.04       99.16    114.64 o 
  11   7   4        0.68      -13.58    238.36 o 
  12   7   4      372.45      362.05    232.54 o 
  13   7   4       53.79      165.07    248.89 o 
   0   8   4     5650.87     5445.08    193.80 o 
   1   8   4      161.79       66.61     69.18 o 
   2   8   4    19737.93    20178.77    348.97 o 
   3   8   4       10.77      105.95     78.04 o 
   4   8   4     6712.09     6618.53    205.11 o 
   5   8   4      145.91      312.62     75.62 o 
   6   8   4     2346.05     2312.30    109.38 o 
   7   8   4      115.27       37.78     96.78 o 
   8   8   4     1805.32     1723.73    126.62 o 
   9   8   4        7.38      -44.59    105.69 o 
  10   8   4       10.48      -72.97    114.90 o 
  11   8   4       63.20      555.19    261.22 o 
  12   8   4      495.06      611.99    254.01 o 
  13   8   4        0.25      -81.08    259.18 o 
   1   9   4      366.95      290.34     82.32 o 
   2   9   4     6291.01     6673.30    168.14 o 
   3   9   4      746.34      667.08     93.51 o 
   4   9   4      571.43      419.98     95.88 o 
   5   9   4      108.20      210.45     94.22 o 
   6   9   4       99.78     -106.02    106.02 o 
   7   9   4      175.30      161.38    110.96 o 
   8   9   4     7193.30     7683.78    237.20 o 
   9   9   4      113.74       63.42    135.92 o 
  10   9   4      403.58      298.57    175.15 o 
  11   9   4        5.44      371.37    347.06 o 
  12   9   4        5.05      305.83    298.86 o 
   0  10   4      212.41      324.17    159.33 o 
   1  10   4      199.93      289.49    102.24 o 
   2  10   4       30.36      -32.37     96.68 o 
   3  10   4       35.13     -103.42    112.41 o 
   4  10   4      146.34       92.79    109.99 o 
   5  10   4      176.64      232.22    139.97 o 
   6  10   4       50.62      -46.05    122.16 o 
   7  10   4       65.06       93.86    124.93 o 
   8  10   4       15.46      212.28    150.11 o 
   9  10   4        1.01       54.07    208.68 o 
  10  10   4      119.12      261.33    316.17 o 
  11  10   4        7.22     -401.15    401.15 o 
   1  11   4       77.52       26.76    117.21 o 
   2  11   4     1171.28     1254.88    132.85 o 
   3  11   4       41.83      -61.09    121.00 o 
   4  11   4     1111.36      973.07    146.90 o 
   5  11   4       14.14      172.66    139.60 o 
   6  11   4     1167.28      929.99    157.93 o 
   7  11   4       62.05      -50.64    149.92 o 
   8  11   4      426.82      421.65    174.28 o 
   9  11   4        9.99     -307.05    339.84 o 
  10  11   4      253.68      347.41    242.84 o 
   0  12   4     5143.99     5585.15    302.10 o 
   1  12   4       67.11      -59.98    141.70 o 
   2  12   4      349.29      551.27    147.80 o 
   3  12   4       64.98     -155.78    155.78 o 
   4  12   4      477.85      491.15    174.45 o 
   5  12   4      409.71      147.47    155.57 o 
   6  12   4     1217.02     1175.45    181.32 o 
   7  12   4       12.04       68.13    185.00 o 
   8  12   4       39.50       73.58    198.39 o 
   9  12   4        2.86       82.03    259.47 o 
   1  13   4       55.18      -94.42    152.98 o 
   2  13   4      524.28      132.83    162.35 o 
   3  13   4       57.73      291.28    187.35 o 
   4  13   4      212.44      341.30    189.29 o 
   5  13   4        0.58      -79.71    196.32 o 
   6  13   4     1114.10     1291.71    224.58 o 
   7  13   4       11.61      127.79    209.84 o 
   8  13   4      208.63      326.55    251.33 o 
   0  14   4      122.55      346.17    258.92 o 
   1  14   4        0.05     -180.78    180.78 o 
   2  14   4      384.49      408.66    207.09 o 
   3  14   4       82.51      118.18    204.95 o 
   4  14   4      139.15       95.98    220.27 o 
   5  14   4        5.57      240.92    223.39 o 
   6  14   4        0.70     -244.47    244.47 o 
   1  15   4        9.72        1.43    220.27 o 
   2  15   4        9.11       -4.65    219.40 o 
   1   1   5      325.19      357.60     22.75 o 
   2   1   5     8846.25     9042.17    120.25 o 
   3   1   5    93057.37    96476.80   1136.21 o 
   4   1   5     6499.94     6534.31     98.81 o 
   5   1   5     1817.33     1828.21     54.10 o 
   6   1   5     2880.26     3392.05    122.73 o 
   7   1   5       82.39      139.95     39.75 o 
   8   1   5       83.09       46.01     48.67 o 
   9   1   5     3058.03     3552.89     89.62 o 
  10   1   5       19.92       16.41     80.98 o 
  11   1   5     2725.72     2866.16    128.83 o 
  12   1   5       20.70      -57.25     98.20 o 
  13   1   5       22.12       14.74    125.78 o 
  14   1   5        3.88     -176.92    187.16 o 
  15   1   5       13.01     -243.21    293.51 o 
   0   2   5     5683.77     5818.27    119.84 o 
   1   2   5      271.68      229.12     18.92 o 
   2   2   5    12711.05    13383.28    162.64 o 
   3   2   5     7185.30     7639.38    108.80 o 
   4   2   5     2327.45     2459.87     50.79 o 
   5   2   5    36285.90    36956.03    534.09 o 
   6   2   5     9817.34     9899.23    164.66 o 
   7   2   5      521.16      439.11     73.34 o 
   8   2   5      110.68      -29.72     57.30 o 
   9   2   5     8220.78     7947.72    263.12 o 
  10   2   5      440.08      429.15     94.74 o 
  11   2   5     1325.40     1523.84    132.29 o 
  12   2   5      598.50      508.39    134.27 o 
  13   2   5       78.62     -107.89    138.05 o 
  14   2   5       11.14     -127.89    151.04 o 
  15   2   5       59.91      568.94    345.91 o 
   1   3   5    47904.59    49265.66    731.37 o 
   2   3   5    36448.47    37205.72    515.55 o 
   3   3   5     8382.01     8322.26    135.52 o 
   4   3   5    20074.24    20630.52    329.19 o 
   5   3   5    20063.47    19970.10    336.98 o 
   6   3   5      917.13     1023.18     54.20 o 
   7   3   5     6882.65     6993.47    145.38 o 
   8   3   5     3244.49     3319.35     98.58 o 
   9   3   5     5595.44     5448.69    125.43 o 
  10   3   5     3149.30     2988.74    162.63 o 
  11   3   5      386.79      248.27    133.48 o 
  12   3   5       54.93      230.88    147.21 o 
  13   3   5       20.90      -23.85    158.25 o 
  14   3   5       20.42      -61.59    195.30 o 
  15   3   5     1387.58     1218.49    365.88 o 
   0   4   5     8168.02     7210.66    177.61 o 
   1   4   5    16471.48    16851.01    246.63 o 
   2   4   5      415.65      505.69     39.29 o 
   3   4   5     2987.51     2862.93     66.25 o 
   4   4   5      135.52      186.63     40.37 o 
   5   4   5    46555.41    45661.40    710.91 o 
   6   4   5     1719.94     1724.22     69.83 o 
   7   4   5      173.43      102.92     55.26 o 
   8   4   5      112.01      165.05     59.00 o 
   9   4   5     5023.92     4985.47    136.83 o 
  10   4   5      932.74     1151.20    143.20 o 
  11   4   5     5164.03     4931.81    239.19 o 
  12   4   5      588.87      569.42    159.44 o 
  13   4   5       34.76      116.39    189.48 o 
  14   4   5        1.15     -128.60    208.03 o 
   1   5   5    13621.76    13542.51    200.67 o 
   2   5   5    11189.78    11631.26    197.32 o 
   3   5   5    65195.78    66351.83    954.91 o 
   4   5   5    16565.30    16509.08    267.73 o 
   5   5   5      724.82      763.95     56.22 o 
   6   5   5     5581.67     5632.10    133.24 o 
   7   5   5     3539.48     3750.43     99.71 o 
   8   5   5      492.10      635.12     89.11 o 
   9   5   5     2140.26     2164.91    104.68 o 
  10   5   5      750.80      757.60    105.95 o 
  11   5   5     4339.62     3967.17    213.63 o 
  12   5   5      641.42      654.15    194.55 o 
  13   5   5     1048.83      620.28    211.41 o 
  14   5   5       35.80      -69.10    215.49 o 
   0   6   5      905.25      706.23     81.72 o 
   1   6   5     7599.94     7325.47    135.59 o 
   2   6   5     4485.08     4662.73    104.70 o 
   3   6   5       24.16      -14.02     53.55 o 
   4   6   5      250.84      223.36     59.49 o 
   5   6   5    11490.35    11015.05    199.49 o 
   6   6   5      851.75      774.05     61.62 o 
   7   6   5      971.92      821.90     91.16 o 
   8   6   5      137.94      287.66     83.24 o 
   9   6   5      593.89      538.90     99.85 o 
  10   6   5     1274.59     1222.52    110.08 o 
  11   6   5      765.36      810.55    140.54 o 
  12   6   5       38.47     -164.61    214.84 o 
  13   6   5       14.46     -226.29    226.29 o 
  14   6   5      137.61      676.76    253.79 o 
   1   7   5      292.14      265.85     60.44 o 
   2   7   5     2770.04     2757.64     87.47 o 
   3   7   5     5175.97     5311.34    126.38 o 
   4   7   5      638.21      645.24     66.09 o 
   5   7   5      552.01      591.12     72.50 o 
   6   7   5      607.23      552.79     82.56 o 
   7   7   5      284.51      331.18     99.48 o 
   8   7   5     1651.49     1645.72    119.35 o 
   9   7   5      843.32      768.76    111.62 o 
  10   7   5       12.24      131.39    116.10 o 
  11   7   5      875.35      969.65    261.84 o 
  12   7   5        4.06       97.30    229.92 o 
  13   7   5      365.78      498.92    251.65 o 
   0   8   5      282.36      325.70     98.15 o 
   1   8   5     6591.78     6478.21    137.15 o 
   2   8   5      421.13      392.47     68.30 o 
   3   8   5      731.61      726.03     82.48 o 
   4   8   5      898.27      831.72     82.51 o 
   5   8   5      775.27      539.14     80.74 o 
   6   8   5      538.22      513.00     91.93 o 
   7   8   5     1866.14     1762.70    125.96 o 
   8   8   5      490.04      396.63    112.31 o 
   9   8   5      578.64      488.96    121.41 o 
  10   8   5      151.11      279.82    135.04 o 
  11   8   5       22.49       75.89    251.53 o 
  12   8   5       47.03     -135.90    268.64 o 
  13   8   5      149.01      -86.28    258.76 o 
   1   9   5    11436.01    11949.74    225.28 o 
   2   9   5     2554.93     2469.84    112.15 o 
   3   9   5     2128.57     2142.41    106.68 o 
   4   9   5       55.14      -86.05     86.05 o 
   5   9   5     4384.67     4348.52    148.43 o 
   6   9   5       26.36      -83.00    108.11 o 
   7   9   5       52.94       36.27    117.13 o 
   8   9   5      621.77      684.67    153.52 o 
   9   9   5     2432.96     2524.81    171.23 o 
  10   9   5       87.62       58.86    173.20 o 
  11   9   5      334.00      304.06    287.43 o 
  12   9   5       58.18     -202.02    374.79 o 
   0  10   5      439.77      476.80    144.87 o 
   1  10   5      984.17      787.30    100.90 o 
   2  10   5      131.89       30.73     93.14 o 
   3  10   5      610.14      730.56    114.83 o 
   4  10   5       66.45      195.46    108.87 o 
   5  10   5       34.88      103.69    124.31 o 
   6  10   5      303.73      248.92    133.56 o 
   7  10   5     1329.02     1420.12    165.91 o 
   8  10   5      342.82      383.60    155.59 o 
   9  10   5      528.48      944.02    224.67 o 
  10  10   5       32.82      166.75    217.73 o 
  11  10   5      178.40      122.44    416.20 o 
   1  11   5     1169.82     1138.35    130.44 o 
   2  11   5       44.33      100.44    123.65 o 
   3  11   5      656.52      720.84    130.87 o 
   4  11   5       12.97      208.80    138.63 o 
   5  11   5      302.92      186.81    146.45 o 
   6  11   5       21.44       25.27    152.94 o 
   7  11   5      100.01      210.21    201.91 o 
   8  11   5        5.95     -169.55    169.55 o 
   9  11   5        5.57      -47.45    237.72 o 
  10  11   5       34.28     -219.18    236.20 o 
   0  12   5       12.16     -187.43    196.74 o 
   1  12   5      104.28      -15.86    141.51 o 
   2  12   5        0.66     -143.52    143.52 o 
   3  12   5      167.25      135.01    166.60 o 
   4  12   5        0.18       57.67    172.06 o 
   5  12   5      227.92      262.09    167.65 o 
   6  12   5      396.91      177.54    194.47 o 
   7  12   5      147.82       -3.40    179.43 o 
   8  12   5      109.49     -111.15    208.40 o 
   9  12   5       70.87     -256.15    256.15 o 
   1  13   5      487.66      329.60    163.79 o 
   2  13   5      136.73      262.69    159.47 o 
   3  13   5     1051.51      702.82    193.33 o 
   4  13   5      162.84      305.64    200.82 o 
   5  13   5      432.07      515.11    223.33 o 
   6  13   5      122.39      241.65    222.11 o 
   7  13   5      160.32      180.83    228.21 o 
   8  13   5      132.74      153.99    377.06 o 
   0  14   5      489.73      474.27    254.37 o 
   1  14   5       11.97     -172.53    172.53 o 
   2  14   5        7.48      -98.01    200.33 o 
   3  14   5       13.22      -17.16    214.47 o 
   4  14   5      146.24       66.91    313.07 o 
   5  14   5       88.24      236.74    340.95 o 
   6  14   5      202.38     1299.86    443.46 o 
   1  15   5        0.79     -137.68    249.53 o 
   2  15   5       17.88      -42.42    255.59 o 
   0   0   6    80227.24    75971.17   2352.40 o 
   1   0   6      226.41      103.02     38.57 o 
   2   0   6    41906.00    42701.43    787.76 o 
   3   0   6    23733.47    22998.32    394.42 o 
   4   0   6      207.64      167.42     38.57 o 
   5   0   6        5.83       -2.45     32.24 o 
   6   0   6    28432.38    28349.77    545.59 o 
   7   0   6      154.49      153.75     65.92 o 
   8   0   6      145.26      180.67     71.00 o 
   9   0   6     8481.46     8851.66    244.78 o 
  10   0   6      426.04      360.29    123.86 o 
  11   0   6      440.99      383.62    136.51 o 
  12   0   6      300.18      131.19    149.18 o 
  13   0   6      536.65      420.28    190.52 o 
  14   0   6      186.15      598.14    407.06 o 
  15   0   6      868.48      866.83    414.15 o 
   1   1   6    16995.23    17898.21    250.45 o 
   2   1   6     2089.18     1926.58     41.77 o 
   3   1   6   172197.08   182112.44   2199.23 o 
   4   1   6    31135.61    32847.64    457.92 o 
   5   1   6    11328.74    11213.29    154.23 o 
   6   1   6     1367.06     1161.78     49.29 o 
   7   1   6    13122.18    12717.94    202.77 o 
   8   1   6     1952.80     2028.09     72.81 o 
   9   1   6    17840.75    17748.86    302.64 o 
  10   1   6    10391.36    10544.01    259.31 o 
  11   1   6     2108.24     2127.59    124.53 o 
  12   1   6     1027.60     1109.56    158.19 o 
  13   1   6     1292.79     1232.39    144.79 o 
  14   1   6       38.95     -191.78    191.78 o 
  15   1   6      567.37      320.34    299.95 o 
   0   2   6    16200.56    16483.71    303.77 o 
   1   2   6     5354.36     6063.51    106.60 o 
   2   2   6    80438.85    85172.11   1093.38 o 
   3   2   6     2303.72     2387.09     52.02 o 
   4   2   6     5707.20     5367.46    103.24 o 
   5   2   6       15.53      -37.57     37.57 o 
   6   2   6    23621.59    24129.47    358.16 o 
   7   2   6      611.12      542.77     72.05 o 
   8   2   6    16562.81    16458.22    293.70 o 
   9   2   6     6710.63     6486.84    177.21 o 
  10   2   6      395.50      324.47     91.76 o 
  11   2   6       52.24       60.85    102.38 o 
  12   2   6     4049.35     4226.65    190.09 o 
  13   2   6      524.75      642.49    146.52 o 
  14   2   6      323.48       90.48    161.44 o 
  15   2   6      468.47      755.49    447.27 o 
   1   3   6    45735.14    48553.39    786.19 o 
   2   3   6     7024.08     7826.46    125.11 o 
   3   3   6    25420.23    24402.14    373.15 o 
   4   3   6    13654.36    13794.03    211.92 o 
   5   3   6     2526.71     2626.41     61.99 o 
   6   3   6      875.36      938.54     57.19 o 
   7   3   6     5769.62     5874.52    133.02 o 
   8   3   6       29.47       -7.70     59.77 o 
   9   3   6     9088.67     9150.79    180.00 o 
  10   3   6     1026.62     1115.69    125.07 o 
  11   3   6       51.75       63.65    132.88 o 
  12   3   6       86.64      -38.45    146.47 o 
  13   3   6        8.60       -0.33    157.93 o 
  14   3   6       51.27     -141.46    192.96 o 
  15   3   6       95.47      281.36    351.52 o 
   0   4   6     6440.01     6429.05    196.84 o 
   1   4   6     6199.27     6470.20    120.76 o 
   2   4   6      950.19     1047.97     59.97 o 
   3   4   6       44.99       14.34     40.00 o 
   4   4   6       39.03       63.79     45.12 o 
   5   4   6       50.45       31.94     31.69 o 
   6   4   6     1713.29     1851.75     66.05 o 
   7   4   6     7068.65     7051.36    154.18 o 
   8   4   6       17.34      -58.54     60.84 o 
   9   4   6     2338.38     2428.45    108.31 o 
  10   4   6      137.48      188.26     93.05 o 
  11   4   6      694.86      839.99    220.82 o 
  12   4   6       72.35      -52.96    152.37 o 
  13   4   6      691.61      479.48    200.15 o 
  14   4   6       17.15     -139.80    200.95 o 
   1   5   6     2801.32     2685.01     83.31 o 
   2   5   6     4868.29     4659.05    121.67 o 
   3   5   6    17124.17    18303.20    336.26 o 
   4   5   6     1338.93     1291.95     63.62 o 
   5   5   6       89.53       59.90     50.74 o 
   6   5   6     3744.79     3789.42     93.78 o 
   7   5   6     4368.51     4676.03    115.00 o 
   8   5   6     5291.39     5363.96    142.54 o 
   9   5   6      178.95      219.32     89.53 o 
  10   5   6       65.00       -7.54    102.92 o 
  11   5   6       52.42      -51.09    152.89 o 
  12   5   6       98.70       22.58    192.10 o 
  13   5   6      304.08      380.23    208.82 o 
  14   5   6      134.39     -212.72    219.32 o 
   0   6   6    84227.48    83114.20   1688.28 o 
   1   6   6     8232.70     8324.91    148.94 o 
   2   6   6     5314.83     5623.29    118.86 o 
   3   6   6     1829.58     1592.33     74.67 o 
   4   6   6     1646.87     1532.76     83.66 o 
   5   6   6      840.09      878.74     67.73 o 
   6   6   6    26306.46    26453.69    478.63 o 
   7   6   6     9446.47     9718.98    242.36 o 
   8   6   6     2111.13     2151.28    111.41 o 
   9   6   6     1087.56     1093.30     95.48 o 
  10   6   6      502.91      624.17    104.29 o 
  11   6   6       72.71        4.96    172.87 o 
  12   6   6      476.74      190.38    220.43 o 
  13   6   6     1165.16     1225.31    283.20 o 
  14   6   6      430.44      674.07    261.81 o 
   1   7   6       39.50      -26.55     55.97 o 
   2   7   6     4180.22     4142.25    106.67 o 
   3   7   6       69.70      -38.37     64.54 o 
   4   7   6     3216.51     3437.51    113.28 o 
   5   7   6       10.23      145.95     72.66 o 
   6   7   6     5145.58     5135.35    145.74 o 
   7   7   6      389.82      331.91    100.52 o 
   8   7   6     5295.48     5585.87    191.21 o 
   9   7   6      105.82      131.02    105.88 o 
  10   7   6      390.74      476.36    190.34 o 
  11   7   6       23.51       34.43    239.79 o 
  12   7   6      532.82      634.53    241.03 o 
  13   7   6        9.17     -241.62    241.62 o 
   0   8   6      992.15     1045.21    120.05 o 
   1   8   6     8542.34     8264.67    169.88 o 
   2   8   6     8368.28     8598.14    187.26 o 
   3   8   6      127.75      108.84     75.68 o 
   4   8   6     1360.63     1351.95    116.50 o 
   5   8   6     8799.56     9052.42    200.28 o 
   6   8   6      397.39      377.15    130.89 o 
   7   8   6     1007.65     1033.41    116.65 o 
   8   8   6     1647.07     1929.48    145.33 o 
   9   8   6      515.52      471.78    132.55 o 
  10   8   6      260.24      503.55    138.38 o 
  11   8   6     1044.19     1531.34    281.23 o 
  12   8   6      209.98      267.61    277.21 o 
  13   8   6      310.82      332.57    318.07 o 
   1   9   6       39.38       48.21     83.29 o 
   2   9   6      920.67      835.60     88.44 o 
   3   9   6     9195.33     9292.18    200.34 o 
   4   9   6       11.23      -87.88     87.88 o 
   5   9   6       12.93      180.23    101.30 o 
   6   9   6       67.00      -12.00    130.05 o 
   7   9   6     1721.34     1453.00    189.32 o 
   8   9   6      561.15      622.62    145.02 o 
   9   9   6      603.99      658.04    151.48 o 
  10   9   6        4.39       34.56    172.97 o 
  11   9   6      164.99     -207.38    395.34 o 
  12   9   6        2.54     -180.38    430.49 o 
   0  10   6     3450.41     3510.16    197.59 o 
   1  10   6     4540.06     4797.88    149.01 o 
   2  10   6       72.34        4.19     96.37 o 
   3  10   6      633.00      373.93    112.55 o 
   4  10   6       11.76       12.70    112.65 o 
   5  10   6     1862.63     1921.84    153.60 o 
   6  10   6      836.34      723.69    156.05 o 
   7  10   6      278.75      215.53    152.18 o 
   8  10   6       86.27      201.55    154.85 o 
   9  10   6     1130.09     1197.78    231.32 o 
  10  10   6      255.82       67.44    220.51 o 
  11  10   6     1386.11     1441.24    446.36 o 
   1  11   6      544.06      590.98    123.82 o 
   2  11   6       67.00      -19.82    122.88 o 
   3  11   6      527.28      370.86    125.98 o 
   4  11   6       77.45      227.02    146.79 o 
   5  11   6        6.07      211.63    161.30 o 
   6  11   6      181.29     -164.75    164.75 o 
   7  11   6      441.73      349.35    189.22 o 
   8  11   6        7.84     -131.02    169.92 o 
   9  11   6       95.24     -154.94    234.61 o 
  10  11   6        1.81       62.22    243.00 o 
   0  12   6     1501.45     1859.59    223.41 o 
   1  12   6      230.11      284.27    146.12 o 
   2  12   6       38.29       29.40    143.21 o 
   3  12   6       27.83      112.56    251.38 o 
   4  12   6      392.91      280.43    184.37 o 
   5  12   6      378.19      224.32    179.02 o 
   6  12   6      154.15        8.81    180.96 o 
   7  12   6        0.73     -184.67    184.67 o 
   8  12   6      206.39       13.20    215.59 o 
   9  12   6      165.83       31.75    256.00 o 
   1  13   6      550.87      747.27    166.02 o 
   2  13   6       78.69     -163.91    188.87 o 
   3  13   6      128.02      150.78    195.18 o 
   4  13   6       79.03      247.62    219.49 o 
   5  13   6        2.89     -212.94    212.94 o 
   6  13   6      183.21      244.12    226.81 o 
   7  13   6      194.52       20.08    230.47 o 
   0  14   6        1.12     -281.20    372.83 o 
   1  14   6       96.10      -60.52    200.02 o 
   2  14   6       72.10      214.72    234.95 o 
   3  14   6       38.88     -171.48    235.99 o 
   4  14   6       50.23        5.17    242.61 o 
   5  14   6      123.59      139.54    244.54 o 
   1  15   6        0.42      219.07    257.95 o 
   2  15   6        4.35     -355.91    355.91 o 
   1   1   7      720.36      723.74     40.18 o 
   2   1   7       20.01       67.39     28.31 o 
   3   1   7    56575.38    58720.38    782.46 o 
   4   1   7       27.26       36.00     32.73 o 
   5   1   7     5373.83     5575.79    103.79 o 
   6   1   7      925.26     1237.30     52.51 o 
   7   1   7      493.96      477.49     42.32 o 
   8   1   7        1.57      -20.33     42.75 o 
   9   1   7     2926.42     3094.94     99.10 o 
  10   1   7      771.91      678.26     86.81 o 
  11   1   7     1304.24     1363.64    103.35 o 
  12   1   7       19.99       29.02     83.54 o 
  13   1   7      101.60       22.19    110.83 o 
  14   1   7       21.62      -77.01    214.28 o 
  15   1   7       14.40      -23.98    541.28 o 
   0   2   7    11289.11    11170.21    242.38 o 
   1   2   7    13226.88    13727.99    234.95 o 
   2   2   7     7653.72     8232.12    125.11 o 
   3   2   7     8643.80     8901.69    135.33 o 
   4   2   7      117.24       95.62     34.12 o 
   5   2   7     7330.33     7230.65    118.70 o 
   6   2   7      108.63       89.72     45.65 o 
   7   2   7    14166.42    13810.09    323.56 o 
   8   2   7      768.43      590.57     70.51 o 
   9   2   7     2857.58     2834.25    133.57 o 
  10   2   7      734.62      604.18     90.46 o 
  11   2   7       34.21      -87.87     87.87 o 
  12   2   7       15.65       66.27    135.79 o 
  13   2   7      282.51      302.62    152.59 o 
  14   2   7      117.37       15.64    164.21 o 
  15   2   7        2.19      111.36    340.23 o 
   1   3   7    27795.27    28270.04    444.57 o 
   2   3   7    19928.44    20544.88    282.64 o 
   3   3   7     4396.29     4466.71     88.64 o 
   4   3   7    33184.69    34479.91    519.45 o 
   5   3   7    21994.17    21466.75    362.49 o 
   6   3   7       15.25       34.00     55.43 o 
   7   3   7      397.67      491.26     61.47 o 
   8   3   7       10.59      107.47     64.17 o 
   9   3   7       61.10      -70.14     72.21 o 
  10   3   7     3042.18     2793.86    121.92 o 
  11   3   7      235.41      184.14    104.88 o 
  12   3   7        4.16     -143.78    143.78 o 
  13   3   7      567.18      443.63    207.36 o 
  14   3   7       18.00       74.23    200.97 o 
  15   3   7      181.03     -240.58    408.73 o 
   0   4   7     1384.08     1409.03    114.88 o 
   1   4   7    22732.82    23171.11    388.70 o 
   2   4   7     3374.99     3401.28     82.31 o 
   3   4   7      564.38      561.55     46.73 o 
   4   4   7     2838.44     3073.97     78.23 o 
   5   4   7        3.61       36.72     38.81 o 
   6   4   7     1633.66     1720.22     67.45 o 
   7   4   7    16641.16    16548.28    280.77 o 
   8   4   7      307.38      218.32     67.21 o 
   9   4   7     6259.09     6289.80    171.33 o 
  10   4   7     1045.23     1228.23    173.22 o 
  11   4   7      165.59      101.99    188.15 o 
  12   4   7        4.26       -3.77    155.59 o 
  13   4   7     1939.66     1976.53    226.81 o 
  14   4   7       33.86      276.20    213.53 o 
   1   5   7      941.08      847.19     54.85 o 
   2   5   7     5415.96     5337.45    131.22 o 
   3   5   7   152045.50   149784.34   2401.16 o 
   4   5   7    35086.50    36438.21    607.58 o 
   5   5   7      392.91      296.01     61.66 o 
   6   5   7      402.98      299.47     65.91 o 
   7   5   7     6215.74     5901.42    135.59 o 
   8   5   7      473.31      532.53     76.26 o 
   9   5   7     5213.44     5017.20    142.14 o 
  10   5   7     5848.27     6066.87    180.21 o 
  11   5   7      606.50      467.44    156.07 o 
  12   5   7      124.03       81.86    190.77 o 
  13   5   7     2139.38     2081.58    230.22 o 
  14   5   7      244.36      387.17    226.01 o 
   0   6   7       82.06      -83.33     83.33 o 
   1   6   7    15372.35    15821.07    274.30 o 
   2   6   7      106.70       89.08     42.09 o 
   3   6   7     7998.34     8578.77    171.07 o 
   4   6   7      985.20      893.94     83.07 o 
   5   6   7     5009.03     5002.16    144.67 o 
   6   6   7      971.86     1084.42     77.15 o 
   7   6   7     9149.72     9543.64    226.65 o 
   8   6   7     2201.58     2295.86    134.71 o 
   9   6   7     2530.16     2719.19    119.11 o 
  10   6   7      738.60      681.56    109.46 o 
  11   6   7      328.37      453.24    146.24 o 
  12   6   7       20.04     -183.81    199.34 o 
  13   6   7        7.34      385.94    236.77 o 
  14   6   7       60.06      -16.70    253.56 o 
   1   7   7      974.45      992.15     68.49 o 
   2   7   7     8796.18     9011.82    176.80 o 
   3   7   7     1087.11     1171.33     79.58 o 
   4   7   7     8251.32     8009.15    194.32 o 
   5   7   7     2424.68     2600.20    118.67 o 
   6   7   7     2747.02     2766.97    134.24 o 
   7   7   7      344.64      423.44    102.04 o 
   8   7   7     1752.69     1829.22    123.59 o 
   9   7   7       72.49       44.19    106.47 o 
  10   7   7     1165.80     1117.36    134.41 o 
  11   7   7     2131.91     2256.88    247.44 o 
  12   7   7      384.49      190.31    255.18 o 
  13   7   7       24.38     -235.32    244.46 o 
   0   8   7      288.04      250.45    100.47 o 
   1   8   7      735.58      923.05     77.66 o 
   2   8   7      999.88      887.63     79.57 o 
   3   8   7       86.35      146.68     75.54 o 
   4   8   7     1230.73     1050.38     95.88 o 
   5   8   7     7022.55     7278.52    182.61 o 
   6   8   7        6.46       97.16    118.02 o 
   7   8   7     1043.65      838.78    132.51 o 
   8   8   7      673.21      537.27    139.80 o 
   9   8   7       73.09     -107.82    140.29 o 
  10   8   7      434.05      568.39    161.92 o 
  11   8   7      539.48      610.45    262.40 o 
  12   8   7       53.62      129.67    356.79 o 
  13   8   7      278.20      220.65    315.61 o 
   1   9   7     6298.70     6173.85    156.61 o 
   2   9   7      560.28      575.61     83.96 o 
   3   9   7      568.68      486.34     96.85 o 
   4   9   7       15.33      -84.14     95.88 o 
   5   9   7     1704.41     1500.22    171.97 o 
   6   9   7     1189.44      965.23    142.09 o 
   7   9   7     1415.26     1188.28    150.02 o 
   8   9   7      915.05     1128.68    154.75 o 
   9   9   7      152.50      128.64    150.55 o 
  10   9   7      168.47     -117.79    199.85 o 
  11   9   7       58.47       94.51    378.93 o 
  12   9   7        8.55     -378.79    378.79 o 
   0  10   7     2270.40     2492.61    199.26 o 
   1  10   7       26.34       -5.97     96.63 o 
   2  10   7      152.93      125.38    101.98 o 
   3  10   7      124.20      303.12    117.11 o 
   4  10   7      124.03       69.52    122.45 o 
   5  10   7     2327.24     2326.52    175.39 o 
   6  10   7     2553.41     2595.46    198.51 o 
   7  10   7     1241.56     1229.76    165.32 o 
   8  10   7      944.95      740.36    164.24 o 
   9  10   7        2.16     -210.48    210.48 o 
  10  10   7       34.96     -193.80    217.90 o 
  11  10   7       89.99      354.06    430.65 o 
   1  11   7        5.08       91.99    127.79 o 
   2  11   7        7.38       45.66    128.64 o 
   3  11   7     4351.80     4675.43    217.68 o 
   4  11   7       14.62      -27.45    157.41 o 
   5  11   7      123.42       91.15    161.63 o 
   6  11   7       13.92     -155.63    160.13 o 
   7  11   7       14.93     -116.41    165.28 o 
   8  11   7       18.83      173.56    175.63 o 
   9  11   7      364.74      391.66    246.78 o 
  10  11   7        2.14      115.71    245.44 o 
   0  12   7      285.65      117.67    209.94 o 
   1  12   7       65.81       98.76    156.43 o 
   2  12   7        2.79      193.58    160.00 o 
   3  12   7       28.93       -8.10    191.22 o 
   4  12   7       14.84       28.27    197.38 o 
   5  12   7      127.44      227.51    207.93 o 
   6  12   7      357.70      266.43    189.12 o 
   7  12   7      406.17      222.70    190.67 o 
   8  12   7      465.96       42.44    215.73 o 
   9  12   7        1.88     -122.35    259.32 o 
   1  13   7      158.43      -41.57    182.50 o 
   2  13   7      290.27      295.16    214.04 o 
   3  13   7      382.10      202.61    217.06 o 
   4  13   7       52.02      300.15    215.98 o 
   5  13   7        1.72     -220.82    220.82 o 
   6  13   7        2.69     -219.70    219.70 o 
   7  13   7      114.01       28.12    232.51 o 
   0  14   7      189.67     -131.54    280.83 o 
   1  14   7      119.96      -28.40    231.08 o 
   2  14   7       14.44       14.46    227.88 o 
   3  14   7        6.58     -176.61    255.68 o 
   4  14   7      135.74     -113.83    240.38 o 
   5  14   7      132.89      130.95    235.53 o 
   1  15   7       80.32      368.33    270.66 o 
   0   0   8   572241.81   559021.25  14809.29 o 
   1   0   8    19565.08    19740.63    462.63 o 
   2   0   8    14215.09    13156.60    464.93 o 
   3   0   8      657.66      640.57     55.62 o 
   4   0   8     9986.05     9420.14    322.67 o 
   5   0   8    68539.34    74136.62   1391.40 o 
   6   0   8   117612.88   118187.21   2548.02 o 
   7   0   8     2492.90     2541.74     80.61 o 
   8   0   8    13023.01    12877.15    297.28 o 
   9   0   8     3026.94     2764.66    249.44 o 
  10   0   8     5996.26     5836.50    213.89 o 
  11   0   8     1088.07     1208.45    191.71 o 
  12   0   8      750.22      966.77    136.98 o 
  13   0   8      294.26      127.20    325.47 o 
  14   0   8     2475.89     1886.88    428.51 o 
  15   0   8       14.58       21.69    767.26 o 
   1   1   8     2753.46     3115.18     77.28 o 
   2   1   8     1916.90     1929.05     65.52 o 
   3   1   8    22486.88    23651.74    338.31 o 
   4   1   8    13162.75    13472.37    211.28 o 
   5   1   8       77.63       91.76     34.01 o 
   6   1   8    39312.29    39084.97    529.67 o 
   7   1   8       33.67       33.21     42.14 o 
   8   1   8     2335.72     2546.86     80.31 o 
   9   1   8     2715.52     2707.27     87.56 o 
  10   1   8      225.26      137.17     71.66 o 
  11   1   8      945.06     1011.81     89.54 o 
  12   1   8     2445.17     2835.60    118.52 o 
  13   1   8       63.04     -112.91    112.91 o 
  14   1   8        6.84       -0.19    215.31 o 
  15   1   8        1.64       25.92    342.77 o 
   0   2   8    35667.93    35020.18    842.99 o 
   1   2   8    22532.47    23526.56    391.46 o 
   2   2   8     8905.04     8699.27    155.38 o 
   3   2   8        7.91       19.96     34.01 o 
   4   2   8     2419.15     2961.00     79.38 o 
   5   2   8     8975.19     8556.27    186.26 o 
   6   2   8    14618.03    15046.70    237.72 o 
   7   2   8     1145.25     1284.26     64.53 o 
   8   2   8       20.39      -19.55     58.84 o 
   9   2   8      615.93      408.12     78.67 o 
  10   2   8     1265.81     1214.58    104.66 o 
  11   2   8     1452.69     1393.44    111.66 o 
  12   2   8      983.23      934.31    148.99 o 
  13   2   8       40.68       50.03    124.15 o 
  14   2   8        2.44     -164.82    164.82 o 
  15   2   8      193.31      663.96    355.43 o 
   1   3   8       72.87       79.13     39.41 o 
   2   3   8      365.03      371.98     35.31 o 
   3   3   8    13198.57    13840.96    214.84 o 
   4   3   8     1563.19     1700.85     58.63 o 
   5   3   8     2039.42     1943.12     67.80 o 
   6   3   8     2903.91     2947.19     89.05 o 
   7   3   8     1155.45     1214.18     72.80 o 
   8   3   8      753.00      719.39     74.23 o 
   9   3   8      410.20      358.84     90.06 o 
  10   3   8       21.27      -28.34     93.89 o 
  11   3   8      837.13      836.21    110.54 o 
  12   3   8     1350.34     1155.03    162.74 o 
  13   3   8       44.65     -160.03    160.03 o 
  14   3   8      155.49      220.59    209.91 o 
   0   4   8    69506.27    70190.88   1525.31 o 
   1   4   8    16717.23    16461.18    300.36 o 
   2   4   8    55728.29    57947.53    859.39 o 
   3   4   8      896.62     1066.48     45.10 o 
   4   4   8    15100.74    15852.25    247.17 o 
   5   4   8     3235.87     3285.51     84.96 o 
   6   4   8    21420.56    21548.87    340.34 o 
   7   4   8     8690.66     8560.68    180.80 o 
   8   4   8     5989.02     6167.26    143.63 o 
   9   4   8       83.87      206.79     95.73 o 
  10   4   8     1378.84     1724.81    178.13 o 
  11   4   8        4.58      -24.31    101.54 o 
  12   4   8     2875.18     2835.36    223.43 o 
  13   4   8      624.54      742.90    280.64 o 
  14   4   8      311.15      327.90    215.46 o 
   1   5   8     1482.77     1471.88     62.01 o 
   2   5   8     1478.15     1607.24     69.09 o 
   3   5   8        3.16      -51.44     51.44 o 
   4   5   8    20551.06    21303.11    388.18 o 
   5   5   8      804.38      845.56     61.57 o 
   6   5   8     1686.70     1596.69     82.41 o 
   7   5   8      230.03      375.99     92.13 o 
   8   5   8     1607.06     1501.48    102.71 o 
   9   5   8      598.74      739.24     99.80 o 
  10   5   8     3774.16     3738.19    165.68 o 
  11   5   8       28.48       85.79    119.49 o 
  12   5   8       10.03       -9.19    203.57 o 
  13   5   8       14.84     -135.35    356.75 o 
  14   5   8       75.94      -17.98    225.87 o 
   0   6   8    50046.72    49862.96   1020.35 o 
   1   6   8     1629.33     1467.22     76.02 o 
   2   6   8      356.33      336.41     59.49 o 
   3   6   8       11.33       31.58     56.96 o 
   4   6   8     1114.36     1362.69     94.49 o 
   5   6   8      843.24      847.13     86.56 o 
   6   6   8     8999.35     8853.55    184.05 o 
   7   6   8      238.52      290.14     92.50 o 
   8   6   8      723.16      858.37    102.63 o 
   9   6   8      452.31      570.86    108.89 o 
  10   6   8       73.71       89.87    128.24 o 
  11   6   8      229.53      272.90    138.57 o 
  12   6   8       79.48      -61.26    228.10 o 
  13   6   8      283.07      253.95    218.26 o 
  14   6   8      202.09      441.82    256.75 o 
   1   7   8     4208.74     3924.12    112.24 o 
   2   7   8     3411.14     3380.82    106.20 o 
   3   7   8     1283.42     1337.38     87.46 o 
   4   7   8    10765.14    10297.40    231.11 o 
   5   7   8     1227.46     1134.35     98.73 o 
   6   7   8     2537.83     2649.49    130.37 o 
   7   7   8       12.52       25.10    102.81 o 
   8   7   8      103.04      142.44    118.92 o 
   9   7   8      849.44      867.46    131.34 o 
  10   7   8     8741.68     9081.59    343.47 o 
  11   7   8       46.39     -145.89    152.11 o 
  12   7   8      885.63     1068.30    279.53 o 
  13   7   8      120.84       88.27    250.40 o 
   0   8   8     4244.90     4194.13    174.86 o 
   1   8   8       48.15        6.55     73.47 o 
   2   8   8     6369.27     6197.17    204.42 o 
   3   8   8     1102.98     1140.63     90.29 o 
   4   8   8     7411.26     7275.52    182.08 o 
   5   8   8     2430.41     2475.42    123.23 o 
   6   8   8      190.97      353.04    122.73 o 
   7   8   8      600.71      651.69    143.89 o 
   8   8   8       57.31     -124.48    134.84 o 
   9   8   8      272.05      405.45    146.91 o 
  10   8   8        3.89      -23.40    159.09 o 
  11   8   8        1.08       74.20    200.33 o 
  12   8   8        2.45     -335.38    335.38 o 
   1   9   8      576.59      563.66     96.81 o 
   2   9   8     1505.04     1468.74    108.95 o 
   3   9   8      114.97       47.42     93.46 o 
   4   9   8     3489.03     3929.15    159.46 o 
   5   9   8      355.86      265.09    122.72 o 
   6   9   8      330.88       81.89    134.43 o 
   7   9   8      745.43      594.79    145.68 o 
   8   9   8     1560.23     1549.74    147.92 o 
   9   9   8       47.64      247.84    168.36 o 
  10   9   8     1314.12     1208.15    220.10 o 
  11   9   8        8.07      -18.74    262.01 o 
  12   9   8       23.33       10.33    392.40 o 
   0  10   8    12924.80    13649.72    438.08 o 
   1  10   8      519.10      447.63    109.87 o 
   2  10   8     1965.86     1729.95    133.00 o 
   3  10   8       77.66     -118.96    118.96 o 
   4  10   8      514.52      472.97    129.92 o 
   5  10   8       19.41      -33.30    144.01 o 
   6  10   8     1982.57     1837.53    209.98 o 
   7  10   8      300.13      -34.29    149.59 o 
   8  10   8      810.20      961.41    166.81 o 
   9  10   8       14.29       51.50    217.76 o 
  10  10   8      421.23      266.26    226.54 o 
  11  10   8        0.85     -185.97    399.25 o 
   1  11   8      105.74     -131.01    141.44 o 
   2  11   8      963.15     1078.64    148.60 o 
   3  11   8      285.81      342.44    142.28 o 
   4  11   8      506.09      399.68    167.20 o 
   5  11   8       31.46      110.48    172.11 o 
   6  11   8      769.03      969.22    178.06 o 
   7  11   8       43.27       -1.19    170.72 o 
   8  11   8     1276.12     1321.81    192.20 o 
   9  11   8       56.41     -135.65    239.34 o 
  10  11   8        1.63     -208.34    251.92 o 
   0  12   8      690.38      546.15    235.52 o 
   1  12   8        9.36     -149.82    163.27 o 
   2  12   8      357.45      341.48    165.94 o 
   3  12   8       38.44        0.11    206.93 o 
   4  12   8       28.88       56.57    203.28 o 
   5  12   8       78.27      -75.31    198.23 o 
   6  12   8        0.56        7.26    184.78 o 
   7  12   8       84.56       96.61    190.86 o 
   8  12   8      160.05     -110.96    218.55 o 
   9  12   8        1.63      -84.10    389.72 o 
   1  13   8       37.72     -179.43    179.43 o 
   2  13   8      891.73      899.77    225.59 o 
   3  13   8        6.22      -21.26    215.81 o 
   4  13   8      289.48      -24.62    218.78 o 
   5  13   8       88.37      116.66    309.59 o 
   6  13   8        6.48       50.10    218.29 o 
   7  13   8        5.01      -69.02    234.64 o 
   0  14   8       50.56       41.28    289.69 o 
   1  14   8       11.51      301.38    235.22 o 
   2  14   8      138.09      219.26    236.08 o 
   3  14   8        7.48      -83.21    239.89 o 
   4  14   8      232.09      465.08    247.65 o 
   5  14   8        1.63     -120.23    242.59 o 
   1  15   8       23.52      579.51    530.05 o 
   1   1   9     1452.35     1408.79     63.75 o 
   2   1   9     3566.09     3681.62     81.54 o 
   3   1   9    67677.78    70882.42    979.17 o 
   4   1   9     3366.24     3613.60     82.54 o 
   5   1   9     3954.86     3981.53     95.57 o 
   6   1   9      147.08      121.67     34.11 o 
   7   1   9     1642.94     1706.28     63.56 o 
   8   1   9     2612.13     2791.21    103.95 o 
   9   1   9     4733.92     4691.56    131.49 o 
  10   1   9       42.88       11.30     75.56 o 
  11   1   9     1938.20     2000.97    134.71 o 
  12   1   9       86.29      161.00     95.39 o 
  13   1   9      223.52       16.10    122.46 o 
  14   1   9      137.98     -214.02    293.35 o 
  15   1   9       23.27      438.87    348.65 o 
   0   2   9    10812.67    11080.30    336.74 o 
   1   2   9    37303.14    39770.39    723.65 o 
   2   2   9    12654.39    13081.58    211.22 o 
   3   2   9      327.67      343.81     34.34 o 
   4   2   9     7415.96     6830.65    124.87 o 
   5   2   9     6214.55     6287.84    166.29 o 
   6   2   9      139.70       11.56     45.23 o 
   7   2   9    16871.65    16254.09    280.92 o 
   8   2   9      323.55      255.34     65.66 o 
   9   2   9     2234.09     1906.78     98.62 o 
  10   2   9     1005.92      943.25     87.54 o 
  11   2   9       45.23       33.83     84.41 o 
  12   2   9      665.19      724.10    105.11 o 
  13   2   9     1916.01     1791.37    143.84 o 
  14   2   9       94.09       17.92    171.53 o 
  15   2   9       12.97     -131.17    351.04 o 
   1   3   9    46284.60    46449.43    836.21 o 
   2   3   9    38017.78    37618.20    617.18 o 
   3   3   9       75.83       78.64     33.77 o 
   4   3   9     2409.95     2819.85     74.49 o 
   5   3   9    23579.86    23386.26    364.50 o 
   6   3   9        0.83      -35.09     45.88 o 
   7   3   9      289.61      297.69     69.90 o 
   8   3   9    11580.25    12034.37    238.91 o 
   9   3   9     1042.04     1024.11    100.31 o 
  10   3   9     1150.58     1236.06    127.08 o 
  11   3   9     1159.92     1243.64     95.54 o 
  12   3   9       80.34      125.27    135.82 o 
  13   3   9     1959.19     1834.60    259.91 o 
  14   3   9       79.38      115.88    204.00 o 
   0   4   9     1260.35     1237.60     94.21 o 
   1   4   9    23872.19    23992.32    425.05 o 
   2   4   9     4751.42     4656.90    113.58 o 
   3   4   9    18650.11    19486.23    305.92 o 
   4   4   9     6605.21     6266.32    142.02 o 
   5   4   9     2896.21     3413.80     96.23 o 
   6   4   9     1681.93     1644.71     70.85 o 
   7   4   9    34179.57    35228.31    588.28 o 
   8   4   9       32.64       67.72     83.98 o 
   9   4   9     2300.64     2358.10    117.12 o 
  10   4   9      572.81      478.00    115.12 o 
  11   4   9      796.22     1177.30    139.18 o 
  12   4   9      314.45       29.21    183.22 o 
  13   4   9      849.14     1161.44    211.32 o 
  14   4   9       30.66      504.23    221.98 o 
   1   5   9      110.45      130.06     48.48 o 
   2   5   9     3844.13     3532.72    103.92 o 
   3   5   9    25448.34    25202.07    429.67 o 
   4   5   9     5520.62     5821.10    129.83 o 
   5   5   9      149.67       68.57     55.90 o 
   6   5   9      263.52      202.20     83.00 o 
   7   5   9     1962.28     1969.68     91.82 o 
   8   5   9     2877.13     3015.86    163.57 o 
   9   5   9      779.28      749.33    105.08 o 
  10   5   9      552.25      617.11    125.38 o 
  11   5   9      123.22      -75.27    145.37 o 
  12   5   9      268.28      156.30    224.50 o 
  13   5   9     1285.83     1134.61    228.03 o 
  14   5   9      267.51       65.99    225.61 o 
   0   6   9     6140.97     5725.18    167.80 o 
   1   6   9    16335.07    16097.29    278.41 o 
   2   6   9     2534.90     2246.38     93.14 o 
   3   6   9     4128.75     4173.46    116.87 o 
   4   6   9     3142.45     3217.61    112.63 o 
   5   6   9     4535.65     4598.17    132.09 o 
   6   6   9     4171.51     4366.11    124.78 o 
   7   6   9     5111.52     4801.18    154.96 o 
   8   6   9       11.74      -95.56     95.56 o 
   9   6   9      421.75      517.22    130.33 o 
  10   6   9      888.45      933.72    142.80 o 
  11   6   9      273.86      582.15    144.70 o 
  12   6   9      292.61      334.50    236.71 o 
  13   6   9      125.50      -94.45    252.36 o 
   1   7   9     7655.03     7288.96    163.93 o 
   2   7   9     1558.53     1724.03     93.71 o 
   3   7   9     7259.18     6990.05    179.07 o 
   4   7   9      835.19     1030.39     99.52 o 
   5   7   9     8708.55     8640.55    222.90 o 
   6   7   9      938.19      999.39     95.06 o 
   7   7   9       22.11       16.18    103.65 o 
   8   7   9     1501.12     1696.05    137.80 o 
   9   7   9     2326.82     2344.90    173.75 o 
  10   7   9      163.69      110.53    149.02 o 
  11   7   9     2596.13     2135.55    187.51 o 
  12   7   9      146.78       52.52    254.73 o 
  13   7   9      840.65      930.14    322.93 o 
   0   8   9      602.35      328.08    110.94 o 
   1   8   9     1538.65     1548.40     90.11 o 
   2   8   9        6.20      -11.50     79.62 o 
   3   8   9      423.62      614.76     85.94 o 
   4   8   9     2501.32     2262.06    120.45 o 
   5   8   9    15107.96    15885.51    327.74 o 
   6   8   9      396.89      435.65    121.68 o 
   7   8   9       47.69      144.76    133.66 o 
   8   8   9      384.19      538.92    136.14 o 
   9   8   9      497.20      427.40    171.59 o 
  10   8   9      210.90       39.66    162.84 o 
  11   8   9      258.92      152.30    196.41 o 
  12   8   9        2.12      650.12    372.73 o 
   1   9   9     6534.20     6700.30    179.34 o 
   2   9   9        5.30      -25.18     94.75 o 
   3   9   9      377.32      452.23     96.61 o 
   4   9   9        7.13       82.22    110.99 o 
   5   9   9      588.76      424.16    137.42 o 
   6   9   9       36.09      142.29    134.37 o 
   7   9   9      549.95      450.59    144.26 o 
   8   9   9       29.58      166.20    145.37 o 
   9   9   9      112.64      421.73    172.42 o 
  10   9   9      124.03     -117.88    201.26 o 
  11   9   9      648.32      619.10    473.10 o 
  12   9   9      400.15      117.74    405.30 o 
   0  10   9     3158.35     2831.65    208.77 o 
   1  10   9      495.03      497.94    119.02 o 
   2  10   9      658.14      625.19    118.42 o 
   3  10   9      291.13      220.21    124.10 o 
   4  10   9       51.42       41.10    122.28 o 
   5  10   9     1540.10     1515.17    167.96 o 
   6  10   9        9.29      182.13    153.90 o 
   7  10   9      230.35      343.65    158.73 o 
   8  10   9      213.34       51.48    160.54 o 
   9  10   9      132.66      -15.31    214.54 o 
  10  10   9      175.36      299.70    275.59 o 
  11  10   9      170.98      130.69    422.19 o 
   1  11   9       24.95       62.78    149.43 o 
   2  11   9      341.09       62.19    136.79 o 
   3  11   9     6175.49     5935.58    217.22 o 
   4  11   9       30.07       96.65    162.99 o 
   5  11   9      197.63       38.17    225.96 o 
   6  11   9      705.35      426.43    175.85 o 
   7  11   9        0.56       50.64    172.71 o 
   8  11   9      305.74      258.37    177.13 o 
   9  11   9      419.87      360.38    248.60 o 
  10  11   9       93.40      246.24    258.15 o 
   0  12   9        4.33     -227.89    227.89 o 
   1  12   9       88.70      -35.15    164.61 o 
   2  12   9      197.70      162.76    162.89 o 
   3  12   9       14.34      -22.47    194.80 o 
   4  12   9       39.61     -194.57    194.57 o 
   5  12   9        1.34      223.64    202.00 o 
   6  12   9      106.29      321.75    213.51 o 
   7  12   9       61.15       36.55    190.39 o 
   8  12   9      459.28      260.28    220.26 o 
   9  12   9       29.18     -263.61    263.61 o 
   1  13   9        1.53       95.24    182.19 o 
   2  13   9      257.21       94.52    219.56 o 
   3  13   9      169.68      157.41    216.44 o 
   4  13   9       48.30      368.40    223.83 o 
   5  13   9       11.14      181.29    226.87 o 
   6  13   9        5.69      -42.63    230.29 o 
   7  13   9        0.33     -205.48    226.00 o 
   0  14   9      188.32      457.36    289.48 o 
   1  14   9        5.80      326.69    367.14 o 
   2  14   9        0.22     -303.40    303.40 o 
   3  14   9       44.91        5.09    241.42 o 
   4  14   9       81.99      -82.85    243.78 o 
   5  14   9        8.03     -157.71    245.40 o 
   0   0  10   201033.05   206567.50   7790.13 o 
   1   0  10     4114.13     4605.96    198.90 o 
   2   0  10      872.62      955.93     86.30 o 
   3   0  10     4813.40     5152.44    138.10 o 
   4   0  10    14346.95    15006.90    367.56 o 
   5   0  10    10694.10    10044.66    323.92 o 
   6   0  10    55144.20    55836.35   1137.39 o 
   7   0  10      200.36      164.80     34.02 o 
   8   0  10    20101.93    19556.53    399.73 o 
   9   0  10      310.30      358.93    107.80 o 
  10   0  10      309.55      419.62    127.47 o 
  11   0  10     3899.94     3700.82    204.92 o 
  12   0  10     2490.88     2442.69    173.20 o 
  13   0  10      396.28      240.57    155.19 o 
  14   0  10     2160.36     2143.64    638.41 o 
  15   0  10       11.78      181.57    638.41 o 
   1   1  10    92017.61    95344.77   1809.56 o 
   2   1  10    46015.87    48325.02    792.26 o 
   3   1  10    48085.17    49206.78    738.52 o 
   4   1  10     1290.37     1359.30     58.57 o 
   5   1  10    14419.86    14642.89    233.14 o 
   6   1  10    13112.13    13591.70    221.43 o 
   7   1  10     9260.86     9163.06    151.29 o 
   8   1  10    18745.28    19292.56    326.84 o 
   9   1  10    13185.54    12851.85    276.90 o 
  10   1  10      288.16      233.85     84.85 o 
  11   1  10      584.18      753.11    147.01 o 
  12   1  10      962.24      824.63    115.18 o 
  13   1  10      291.15      136.48    160.31 o 
  14   1  10      353.31      190.07    224.03 o 
  15   1  10      492.66       15.58    427.04 o 
   0   2  10     2895.12     3478.77    166.54 o 
   1   2  10      647.01      751.28     76.80 o 
   2   2  10     9158.68     8527.84    159.00 o 
   3   2  10     1633.84     1762.68     60.64 o 
   4   2  10     9227.33     9050.68    157.61 o 
   5   2  10     4848.28     4746.71    141.68 o 
   6   2  10      296.88      137.21     47.17 o 
   7   2  10      912.85     1108.92     78.02 o 
   8   2  10      111.48       67.36     88.99 o 
   9   2  10      757.39      805.32     90.59 o 
  10   2  10        6.15      -96.27     96.27 o 
  11   2  10      888.70      742.07     99.70 o 
  12   2  10      282.76      209.22     98.73 o 
  13   2  10      388.05      630.17    147.08 o 
  14   2  10      836.60      665.01    209.83 o 
   1   3  10     5170.37     5323.97    130.92 o 
   2   3  10    26066.32    27679.06    485.32 o 
   3   3  10    32532.20    32977.53    481.41 o 
   4   3  10     9252.10     9889.40    166.52 o 
   5   3  10     1282.69     1448.87     64.41 o 
   6   3  10       33.48       43.92     39.89 o 
   7   3  10    10848.59    11224.98    251.98 o 
   8   3  10     5905.42     6217.01    153.81 o 
   9   3  10     1343.30     1233.49    119.12 o 
  10   3  10      617.76      379.84    117.90 o 
  11   3  10        4.55      -32.39    106.75 o 
  12   3  10       19.16     -129.53    151.85 o 
  13   3  10       88.20      -85.66    189.85 o 
  14   3  10      548.40      902.35    219.19 o 
   0   4  10    38316.70    37759.15    930.84 o 
   1   4  10        0.60       52.23     55.71 o 
   2   4  10    30013.62    30399.98    507.58 o 
   3   4  10      451.03      504.30     46.02 o 
   4   4  10     2986.81     3083.05     81.04 o 
   5   4  10     1259.24     1315.31     64.97 o 
   6   4  10    22314.98    22585.77    390.46 o 
   7   4  10     1092.20     1262.16     82.92 o 
   8   4  10     7613.76     7892.13    201.86 o 
   9   4  10     2251.67     2237.68    133.07 o 
  10   4  10       20.50      121.24    112.12 o 
  11   4  10      260.63      243.15    119.44 o 
  12   4  10     3339.08     3221.01    282.27 o 
  13   4  10       50.62      168.01    202.43 o 
  14   4  10      327.19      314.42    318.43 o 
   1   5  10      789.13      948.75     66.80 o 
   2   5  10      325.36      170.68     61.22 o 
   3   5  10     9032.75     9176.11    168.90 o 
   4   5  10     6244.41     6319.87    138.31 o 
   5   5  10     2223.81     2269.09     89.44 o 
   6   5  10     2505.21     2458.98     85.36 o 
   7   5  10     1651.18     1683.24    104.38 o 
   8   5  10      705.08      804.29    100.69 o 
   9   5  10      447.19      181.38    106.82 o 
  10   5  10     2560.85     2851.38    198.75 o 
  11   5  10       75.72     -100.54    131.13 o 
  12   5  10      236.00      -65.99    194.64 o 
  13   5  10       17.67      193.40    209.08 o 
  14   5  10       20.25     -151.91    336.15 o 
   0   6  10    15559.45    15690.17    355.23 o 
   1   6  10     7925.76     8528.56    163.05 o 
   2   6  10     1320.58      958.01     83.23 o 
   3   6  10      481.49      450.21     66.67 o 
   4   6  10     4193.61     4542.74    134.10 o 
   5   6  10    10459.87    10450.07    227.40 o 
   6   6  10     2211.93     2057.79    119.10 o 
   7   6  10     1619.69     1614.32    111.37 o 
   8   6  10      487.14      664.58    109.17 o 
   9   6  10      385.51      447.19    122.08 o 
  10   6  10      164.33      217.29    138.48 o 
  11   6  10      787.42      856.46    152.37 o 
  12   6  10       36.93      -65.89    225.51 o 
  13   6  10      675.70      603.67    231.79 o 
   1   7  10     2189.98     2058.96     84.03 o 
   2   7  10       22.77      -50.46     50.46 o 
   3   7  10       55.74       88.26     78.96 o 
   4   7  10     7279.94     7539.04    189.97 o 
   5   7  10     2073.62     2067.40    118.48 o 
   6   7  10     5229.50     5525.10    189.18 o 
   7   7  10      212.55       78.20    115.41 o 
   8   7  10      317.80      364.43    122.30 o 
   9   7  10      857.69      982.61    157.52 o 
  10   7  10     1497.03     1252.52    169.84 o 
  11   7  10       68.86      160.37    161.51 o 
  12   7  10      139.59       16.38    335.15 o 
  13   7  10       85.71     -300.40    300.40 o 
   0   8  10      528.36      478.19    115.89 o 
   1   8  10     3457.05     3614.40    119.71 o 
   2   8  10     7261.21     6721.93    183.05 o 
   3   8  10       79.11       82.61    100.10 o 
   4   8  10     7164.87     7346.62    195.50 o 
   5   8  10     6130.50     6521.99    192.13 o 
   6   8  10     2180.27     2612.33    171.82 o 
   7   8  10       11.78     -122.84    122.84 o 
   8   8  10      555.40      523.62    138.67 o 
   9   8  10      106.76      128.06    155.17 o 
  10   8  10      389.68       -3.68    187.15 o 
  11   8  10     1146.83     1101.29    214.25 o 
  12   8  10     1212.82      424.44    389.04 o 
   1   9  10      974.85      859.37    105.18 o 
   2   9  10       14.48      -36.05     94.79 o 
   3   9  10      597.60      336.49    101.46 o 
   4   9  10      824.86     1009.56    140.50 o 
   5   9  10      171.26      132.18    135.98 o 
   6   9  10      930.24     1139.06    152.48 o 
   7   9  10      704.09      724.61    150.99 o 
   8   9  10       14.97      -71.11    147.48 o 
   9   9  10      123.84      101.89    172.19 o 
  10   9  10      443.75      840.36    330.54 o 
  11   9  10        1.64       49.59    214.54 o 
  12   9  10        1.42      -17.78    398.35 o 
   0  10  10     2733.58     2834.84    209.36 o 
   1  10  10     3396.71     3174.29    172.39 o 
   2  10  10      291.09      164.34    120.91 o 
   3  10  10       77.73       56.89    124.26 o 
   4  10  10      810.70      869.72    136.47 o 
   5  10  10     1168.07     1138.31    172.28 o 
   6  10  10      412.84      362.12    157.13 o 
   7  10  10      349.57      216.55    162.16 o 
   8  10  10      366.97      411.95    168.99 o 
   9  10  10      237.70      232.31    229.14 o 
  10  10  10      203.25      156.94    232.95 o 
  11  10  10      868.79      643.78    357.45 o 
   1  11  10      831.60      827.92    156.27 o 
   2  11  10        5.30      -73.57    145.15 o 
   3  11  10     2176.39     2219.79    166.25 o 
   4  11  10      894.55      842.76    175.21 o 
   5  11  10       15.54     -125.90    162.33 o 
   6  11  10      516.82      257.62    171.68 o 
   7  11  10      672.08      701.64    182.94 o 
   8  11  10      173.15      268.56    183.59 o 
   9  11  10      385.90      186.46    246.38 o 
  10  11  10        6.02     -244.13    244.13 o 
   0  12  10      976.00      941.28    252.10 o 
   1  12  10      383.64      313.48    171.36 o 
   2  12  10        7.78       85.52    167.29 o 
   3  12  10       25.12      -23.42    199.78 o 
   4  12  10        7.28      -85.17    198.42 o 
   5  12  10      166.57      349.46    208.89 o 
   6  12  10      719.94      927.35    254.80 o 
   7  12  10      151.88      -18.86    216.98 o 
   8  12  10       17.30     -216.11    216.11 o 
   1  13  10       38.56      -31.00    179.69 o 
   2  13  10       76.50     -147.64    207.86 o 
   3  13  10      346.96      511.96    222.75 o 
   4  13  10      114.54      108.34    227.79 o 
   5  13  10       88.92     -228.23    228.23 o 
   6  13  10      165.00      344.70    233.86 o 
   7  13  10       65.48       92.07    239.97 o 
   0  14  10      166.53      327.33    292.28 o 
   1  14  10       35.33     -200.06    238.90 o 
   2  14  10      376.40      465.20    245.70 o 
   3  14  10       40.60     -107.28    238.92 o 
   4  14  10       18.08     -173.46    246.65 o 
   5  14  10        6.08     -296.25    424.61 o 
   1   1  11      625.83      648.99     72.90 o 
   2   1  11     6921.38     7125.81    184.33 o 
   3   1  11    22420.72    21862.85    361.81 o 
   4   1  11      911.57      992.88     62.54 o 
   5   1  11      139.77      112.80     62.33 o 
   6   1  11     4899.60     4878.32    121.72 o 
   7   1  11     1694.62     1847.00     82.35 o 
   8   1  11     2086.01     2315.00     80.12 o 
   9   1  11      850.25     1061.63     93.82 o 
  10   1  11      533.23      572.90     94.99 o 
  11   1  11       88.65      122.58     98.13 o 
  12   1  11     1053.84     1222.27    115.93 o 
  13   1  11        5.46       77.61    133.55 o 
  14   1  11       13.59       38.87    229.67 o 
   0   2  11     9338.38     9780.84    317.69 o 
   1   2  11      448.09      370.88     61.09 o 
   2   2  11     5296.49     5194.40    148.03 o 
   3   2  11    24169.82    25263.78    392.96 o 
   4   2  11     4414.17     4483.39    113.48 o 
   5   2  11    28568.38    28622.50    444.17 o 
   6   2  11      592.26      609.91     59.92 o 
   7   2  11     3108.59     3100.03    111.00 o 
   8   2  11      884.60      803.75     95.68 o 
   9   2  11     3629.54     3709.06    155.46 o 
  10   2  11      127.10       52.42    105.17 o 
  11   2  11     2966.27     3182.71    134.73 o 
  12   2  11      126.71      115.01    117.86 o 
  13   2  11       66.94       94.80    163.72 o 
  14   2  11      149.06      -23.91    205.90 o 
   1   3  11    68128.42    67908.84   1215.90 o 
   2   3  11     4545.35     4319.94    112.73 o 
   3   3  11    30283.23    31317.40    521.02 o 
   4   3  11     1406.61     1351.21     59.00 o 
   5   3  11    33612.63    34303.21    524.84 o 
   6   3  11     5470.49     5402.95    130.78 o 
   7   3  11     3301.20     3550.90    110.02 o 
   8   3  11     3039.98     3043.50    124.01 o 
   9   3  11    13247.98    12001.62    325.83 o 
  10   3  11      458.45      324.06    119.03 o 
  11   3  11      241.36      313.66    117.36 o 
  12   3  11      351.65      333.12    132.92 o 
  13   3  11       31.58       59.49    199.63 o 
  14   3  11       84.66     -216.55    216.55 o 
   0   4  11     8055.68     8581.79    347.45 o 
   1   4  11     5235.22     5242.34    140.90 o 
   2   4  11     2870.90     2805.27     92.75 o 
   3   4  11     1728.09     1778.12     85.06 o 
   4   4  11     5479.78     5221.31    119.44 o 
   5   4  11    27700.82    28255.83    439.99 o 
   6   4  11      566.95      632.29     62.93 o 
   7   4  11      584.39      699.75     85.19 o 
   8   4  11      643.56      512.65     95.46 o 
   9   4  11     1170.47     1327.92    126.57 o 
  10   4  11      580.12      520.92    124.46 o 
  11   4  11     3802.26     4242.27    182.63 o 
  12   4  11      207.24      164.29    195.12 o 
  13   4  11       10.26     -135.80    201.36 o 
  14   4  11      170.45      390.76    224.10 o 
   1   5  11     6861.27     6407.21    167.13 o 
   2   5  11    23676.92    23903.14    433.90 o 
   3   5  11     7577.27     7684.33    155.14 o 
   4   5  11    20561.21    21037.52    352.06 o 
   5   5  11      416.24      335.04     69.14 o 
   6   5  11     3000.71     2990.48    130.81 o 
   7   5  11     2282.95     2071.08    111.29 o 
   8   5  11     3008.53     3149.58    133.79 o 
   9   5  11        2.20      207.95    115.30 o 
  10   5  11     1480.82     1378.98    151.83 o 
  11   5  11      153.26      214.37    141.84 o 
  12   5  11      639.10      610.03    205.77 o 
  13   5  11        1.47     -136.05    213.97 o 
  14   5  11      130.16      -80.99    298.60 o 
   0   6  11      172.86      216.74     74.21 o 
   1   6  11     6730.67     7324.00    146.02 o 
   2   6  11      523.81      493.32     67.89 o 
   3   6  11     1181.50     1156.74     69.33 o 
   4   6  11     3550.26     3352.15    106.10 o 
   5   6  11     1561.39     1925.12     93.95 o 
   6   6  11      284.60      226.56     78.86 o 
   7   6  11        8.99       46.13     94.49 o 
   8   6  11       11.21      -43.38    100.87 o 
   9   6  11      127.26      102.94    130.86 o 
  10   6  11      743.93      748.85    150.61 o 
  11   6  11     1076.19     1351.63    166.53 o 
  12   6  11       35.64      -25.02    219.63 o 
  13   6  11      212.27     -174.95    256.73 o 
   1   7  11     5943.80     5751.52    139.95 o 
   2   7  11     1266.90     1413.93     96.38 o 
   3   7  11    20186.37    18931.42    368.91 o 
   4   7  11     3034.81     3118.13    125.24 o 
   5   7  11     3102.76     2997.92    119.95 o 
   6   7  11     1807.16     1921.64    116.54 o 
   7   7  11     1670.59     1729.32    136.11 o 
   8   7  11      250.02      286.26    125.98 o 
   9   7  11     3617.59     3483.75    201.76 o 
  10   7  11      965.46      979.42    168.77 o 
  11   7  11       42.86       53.86    190.52 o 
  12   7  11      103.67      127.54    349.94 o 
  13   7  11       67.13     -199.73    306.66 o 
   0   8  11     1936.21     1815.06    141.96 o 
   1   8  11     1168.21     1451.65     85.25 o 
   2   8  11     2902.01     2762.70    126.37 o 
   3   8  11     1283.79     1374.36    113.10 o 
   4   8  11       36.39      -15.78     91.75 o 
   5   8  11     2452.89     2746.63    141.91 o 
   6   8  11      199.82      187.23    118.92 o 
   7   8  11       47.01        3.03    124.91 o 
   8   8  11     1191.46     1125.45    160.02 o 
   9   8  11     1938.90     1638.28    211.96 o 
  10   8  11       48.20       10.94    191.31 o 
  11   8  11       14.01     -101.17    203.35 o 
  12   8  11      192.19       40.46    382.94 o 
   1   9  11     2005.27     2283.09    121.21 o 
   2   9  11     1106.55     1114.25    107.03 o 
   3   9  11      510.39      649.39    112.43 o 
   4   9  11     1024.18     1143.61    130.63 o 
   5   9  11      783.40      866.53    147.38 o 
   6   9  11       16.31      -71.63    141.95 o 
   7   9  11       59.13       28.43    145.74 o 
   8   9  11       75.40      295.50    153.55 o 
   9   9  11      151.79      320.40    211.08 o 
  10   9  11      248.61      380.48    224.87 o 
  11   9  11        6.01     -218.28    218.28 o 
   0  10  11        1.33      244.12    167.03 o 
   1  10  11      168.45      -28.10    116.48 o 
   2  10  11      664.22      595.89    131.10 o 
   3  10  11      957.07      765.05    177.82 o 
   4  10  11       69.03     -116.17    129.12 o 
   5  10  11      627.34      502.46    204.05 o 
   6  10  11      199.92       53.66    153.05 o 
   7  10  11      166.06      204.80    164.18 o 
   8  10  11      662.33      655.64    172.68 o 
   9  10  11     1606.88     1454.06    249.23 o 
  10  10  11       15.07     -228.52    228.52 o 
  11  10  11      340.76      337.62    565.11 o 
   1  11  11     2015.13     2298.34    178.14 o 
   2  11  11      496.88      397.62    153.95 o 
   3  11  11     1350.53      957.92    154.82 o 
   4  11  11      469.27      655.26    173.04 o 
   5  11  11       19.92     -156.39    166.78 o 
   6  11  11      796.72      609.74    178.47 o 
   7  11  11      133.19      -72.20    175.97 o 
   8  11  11      123.00      -31.58    179.70 o 
   9  11  11       16.26      -73.26    248.31 o 
  10  11  11      305.02        4.93    252.71 o 
   0  12  11       24.60     -123.29    232.63 o 
   1  12  11       94.80       33.39    164.76 o 
   2  12  11      730.97      939.64    177.93 o 
   3  12  11      559.09      677.36    209.45 o 
   4  12  11      517.78      815.55    210.42 o 
   5  12  11      559.11      550.63    210.63 o 
   6  12  11      597.92      533.49    223.32 o 
   7  12  11       19.80     -132.77    216.84 o 
   8  12  11      267.90      429.27    245.71 o 
   1  13  11      394.95      306.69    188.18 o 
   2  13  11        6.51       -5.30    220.26 o 
   3  13  11      390.82      596.03    326.31 o 
   4  13  11      160.98      178.60    224.41 o 
   5  13  11      260.91      310.66    234.93 o 
   6  13  11        0.96       18.67    232.56 o 
   7  13  11       91.65     -119.16    236.82 o 
   0  14  11       93.70      243.33    297.50 o 
   1  14  11      210.39     -151.53    243.28 o 
   2  14  11       63.00      123.28    241.85 o 
   3  14  11       11.12      227.31    243.39 o 
   4  14  11       32.41      -19.67    318.25 o 
   0   0  12    10078.60    11033.42    521.78 o 
   1   0  12    49897.64    50270.82   1636.65 o 
   2   0  12    20859.94    20094.69    597.31 o 
   3   0  12      627.72      506.03     84.99 o 
   4   0  12    24416.37    23963.53    714.86 o 
   5   0  12      164.14      -91.68     91.68 o 
   6   0  12      136.46      100.08     84.86 o 
   7   0  12    24714.59    24030.23    563.22 o 
   8   0  12      240.88      178.52     60.88 o 
   9   0  12     1875.08     1907.51    161.51 o 
  10   0  12     1618.47     1911.14    165.80 o 
  11   0  12      120.09      282.90    151.50 o 
  12   0  12      832.24      820.55    173.43 o 
  13   0  12     2417.26     2472.66    211.79 o 
  14   0  12      589.51     -240.13    544.70 o 
   1   1  12    15166.83    14876.10    325.56 o 
   2   1  12    27703.92    29993.03    601.76 o 
   3   1  12     3578.89     3678.87    116.55 o 
   4   1  12     8412.05     9064.76    182.14 o 
   5   1  12    13361.98    13574.98    272.19 o 
   6   1  12      982.69     1124.42     76.89 o 
   7   1  12     2117.43     2281.65    100.45 o 
   8   1  12    15668.44    15367.21    275.03 o 
   9   1  12     1954.41     1790.02    119.55 o 
  10   1  12     5452.02     5599.09    169.64 o 
  11   1  12      664.72      828.88    108.48 o 
  12   1  12        0.14       60.84    109.30 o 
  13   1  12      215.17      391.04    146.57 o 
  14   1  12      405.24      572.31    403.59 o 
   0   2  12    83977.82    84705.71   2281.27 o 
   1   2  12    20507.49    19758.49    408.11 o 
   2   2  12    61724.75    60593.54   1034.10 o 
   3   2  12        5.47       11.39     62.06 o 
   4   2  12    39595.67    39508.37    624.35 o 
   5   2  12    12432.33    12522.44    282.37 o 
   6   2  12    31543.71    31537.66    490.91 o 
   7   2  12    17663.14    17309.21    303.60 o 
   8   2  12     5494.88     5702.85    165.22 o 
   9   2  12      889.73      880.20    118.87 o 
  10   2  12     1473.14     1513.43    126.45 o 
  11   2  12      395.28      417.93    121.44 o 
  12   2  12     2879.74     2921.86    159.46 o 
  13   2  12      885.58      718.57    176.24 o 
  14   2  12        1.48     -200.86    200.86 o 
   1   3  12     4097.06     4049.32    115.58 o 
   2   3  12     2283.05     2212.68     83.97 o 
   3   3  12      205.42       96.62     58.56 o 
   4   3  12      220.98      247.99     63.74 o 
   5   3  12     1794.30     1697.84     68.77 o 
   6   3  12     2464.34     2514.68     86.27 o 
   7   3  12       68.98      -30.38     76.97 o 
   8   3  12      527.54      426.18     95.20 o 
   9   3  12     3082.38     2913.77    195.21 o 
  10   3  12      161.17       -1.56    120.82 o 
  11   3  12     1047.06      914.70    128.39 o 
  12   3  12      446.70      278.53    168.52 o 
  13   3  12       22.66      129.19    196.09 o 
  14   3  12       18.06      257.06    220.53 o 
   0   4  12     6394.08     6891.74    260.35 o 
   1   4  12     3683.49     3253.28    100.10 o 
   2   4  12      866.77      814.66     73.48 o 
   3   4  12        0.31       21.45     53.51 o 
   4   4  12     2534.50     2673.62     89.96 o 
   5   4  12     3099.43     3005.00     93.31 o 
   6   4  12      359.55      270.04     63.19 o 
   7   4  12     2204.53     2339.87     85.91 o 
   8   4  12      358.99      222.71     95.72 o 
   9   4  12       15.09       -7.06    115.82 o 
  10   4  12      136.96       74.34    124.20 o 
  11   4  12      607.79      816.98    149.32 o 
  12   4  12      232.04      100.77    196.45 o 
  13   4  12      283.14       80.65    209.25 o 
  14   4  12       25.27       42.88    228.04 o 
   1   5  12        0.23      -45.82     70.35 o 
   2   5  12      821.55      752.30     72.89 o 
   3   5  12    12979.97    12825.89    244.19 o 
   4   5  12        0.50      -34.35     59.92 o 
   5   5  12      658.05      581.17     68.81 o 
   6   5  12     2544.85     2656.56    117.29 o 
   7   5  12       12.42        5.65     89.97 o 
   8   5  12     2362.74     2299.68    124.84 o 
   9   5  12     3142.29     3291.43    165.57 o 
  10   5  12       32.54       85.81    138.96 o 
  11   5  12      796.73      799.20    155.07 o 
  12   5  12      300.28      508.86    225.78 o 
  13   5  12      332.32      497.37    221.98 o 
  14   5  12      151.15      298.91    265.58 o 
   0   6  12    38684.60    40816.78    917.91 o 
   1   6  12      913.53      777.42     68.47 o 
   2   6  12      963.76      812.77     74.67 o 
   3   6  12      990.45      933.35     80.93 o 
   4   6  12      415.42      502.98     72.78 o 
   5   6  12     6190.59     6537.73    160.92 o 
   6   6  12     6947.76     7246.07    173.85 o 
   7   6  12       73.42      132.27     95.43 o 
   8   6  12      452.48      381.18    125.08 o 
   9   6  12      834.45      821.49    145.31 o 
  10   6  12      766.91      797.85    153.75 o 
  11   6  12      620.87     1081.40    168.63 o 
  12   6  12        1.06      168.84    502.26 o 
  13   6  12       70.79      179.45    266.81 o 
   1   7  12     4803.91     4832.78    126.17 o 
   2   7  12     6396.33     6886.53    216.35 o 
   3   7  12     5099.64     5381.81    159.98 o 
   4   7  12      206.43      192.67     78.87 o 
   5   7  12       26.12       50.73     84.99 o 
   6   7  12     5701.17     5897.28    189.10 o 
   7   7  12      361.12      361.33    120.42 o 
   8   7  12     5306.37     5614.27    207.27 o 
   9   7  12       94.36      127.45    144.05 o 
  10   7  12      185.46      353.82    176.60 o 
  11   7  12      346.76      438.09    190.08 o 
  12   7  12       82.47       96.64    356.17 o 
  13   7  12      217.22      586.34    503.70 o 
   0   8  12     8418.77     8302.95    238.23 o 
   1   8  12      208.04      110.37     84.48 o 
   2   8  12    13870.99    13160.48    303.10 o 
   3   8  12      169.89      217.49    100.54 o 
   4   8  12     6520.67     6572.53    212.87 o 
   5   8  12       17.20       52.56     96.62 o 
   6   8  12     4978.44     4953.11    227.07 o 
   7   8  12      274.40      172.89    151.16 o 
   8   8  12      917.97     1029.50    220.89 o 
   9   8  12        1.32     -134.97    189.39 o 
  10   8  12      106.84      169.65    200.47 o 
  11   8  12      312.00      188.75    213.69 o 
  12   8  12      696.98      261.54    383.07 o 
   1   9  12      153.15      203.25    101.84 o 
   2   9  12     4069.72     3950.05    154.83 o 
   3   9  12     1611.50     1787.18    137.47 o 
   4   9  12      827.75     1072.32    131.98 o 
   5   9  12      204.73      -17.10    138.93 o 
   6   9  12        5.70      -61.60    144.11 o 
   7   9  12       15.26     -191.12    191.12 o 
   8   9  12     4347.36     4380.92    240.98 o 
   9   9  12      178.39      307.64    214.92 o 
  10   9  12       88.79      -55.05    221.82 o 
  11   9  12       21.37      112.37    289.43 o 
   0  10  12       20.15     -186.06    186.06 o 
   1  10  12      165.92      -69.85    115.45 o 
   2  10  12      111.81      -59.57    127.48 o 
   3  10  12       93.27       96.69    131.38 o 
   4  10  12       49.58       -8.80    130.55 o 
   5  10  12        0.80      143.70    156.94 o 
   6  10  12       83.21      -59.37    156.05 o 
   7  10  12      347.21      251.76    163.00 o 
   8  10  12       20.95     -167.22    167.22 o 
   9  10  12        0.06       69.42    227.71 o 
  10  10  12      367.98      234.24    245.19 o 
   1  11  12      469.76      603.64    167.72 o 
   2  11  12      352.24      552.41    161.43 o 
   3  11  12       16.27      -81.92    151.57 o 
   4  11  12      764.77      730.46    175.33 o 
   5  11  12       48.35     -134.83    173.28 o 
   6  11  12     1279.62     1497.59    244.26 o 
   7  11  12       15.05     -202.46    202.46 o 
   8  11  12      140.45      105.53    186.20 o 
   9  11  12       80.59       77.38    248.02 o 
   0  12  12     1563.41     1496.63    271.10 o 
   1  12  12        2.48      167.71    171.99 o 
   2  12  12      102.21        1.21    167.91 o 
   3  12  12       91.61      101.43    219.86 o 
   4  12  12      166.77      262.04    209.26 o 
   5  12  12        7.00      195.33    211.79 o 
   6  12  12      519.55      414.51    224.00 o 
   7  12  12        0.37      -58.40    304.71 o 
   8  12  12       53.14     -175.75    288.16 o 
   1  13  12      216.50      280.40    191.35 o 
   2  13  12      224.57        1.49    223.62 o 
   3  13  12        4.26       76.19    240.54 o 
   4  13  12       48.98      468.05    287.61 o 
   5  13  12       59.50       97.52    235.64 o 
   6  13  12      926.20      636.72    246.47 o 
   0  14  12       45.81     -399.02    399.02 o 
   1  14  12        1.99      -78.05    236.60 o 
   2  14  12      416.57      640.30    261.49 o 
   3  14  12       49.38     -153.42    246.77 o 
   4  14  12       62.00      165.92    249.33 o 
   1   1  13      869.33      737.95     86.86 o 
   2   1  13        3.76       -9.95     73.67 o 
   3   1  13    31045.18    31144.29    552.34 o 
   4   1  13       15.05       62.21     53.42 o 
   5   1  13     2243.04     2212.50    109.30 o 
   6   1  13     7153.62     7957.30    189.27 o 
   7   1  13      195.34      248.79     79.05 o 
   8   1  13       12.39        8.80     66.49 o 
   9   1  13     1237.58     1453.45    126.86 o 
  10   1  13      223.38      236.15    117.90 o 
  11   1  13     2124.87     1852.87    146.74 o 
  12   1  13      640.45      643.95    138.33 o 
  13   1  13       39.46      114.97    151.13 o 
  14   1  13       20.34      149.73    365.05 o 
   0   2  13    12496.43    11354.40    372.52 o 
   1   2  13     3544.05     3111.53    118.00 o 
   2   2  13     7399.91     7556.98    196.98 o 
   3   2  13     6204.48     6871.42    195.34 o 
   4   2  13      389.86      581.64     52.46 o 
   5   2  13    15174.49    15591.40    300.09 o 
   6   2  13     1889.45     1726.49     94.85 o 
   7   2  13     1049.33      977.23    104.47 o 
   8   2  13      263.59       85.58     90.47 o 
   9   2  13     8955.05     8932.58    260.55 o 
  10   2  13      124.34       -0.39    121.96 o 
  11   2  13     3560.55     3338.71    161.69 o 
  12   2  13      108.85      -41.58    127.60 o 
  13   2  13       35.73      173.13    249.29 o 
  14   2  13        5.53      104.09    229.15 o 
   1   3  13    54816.65    56195.54   1016.73 o 
   2   3  13     3930.23     4085.75    116.22 o 
   3   3  13      317.57      205.60     63.43 o 
   4   3  13     4101.71     3819.96    115.89 o 
   5   3  13    14268.42    14726.04    288.21 o 
   6   3  13     3646.51     3823.73    139.37 o 
   7   3  13     5045.73     4522.56    136.16 o 
   8   3  13      302.11      108.85     96.02 o 
   9   3  13     3447.83     3580.76    167.13 o 
  10   3  13      823.12      575.99    130.21 o 
  11   3  13       52.97      -23.33    123.86 o 
  12   3  13     1536.22     1862.78    162.50 o 
  13   3  13       47.31     -197.48    197.48 o 
  14   3  13       40.12     -215.29    215.29 o 
   0   4  13    83049.79    85445.05   2309.83 o 
   1   4  13     7111.76     7126.82    165.36 o 
   2   4  13       86.79       90.41     63.69 o 
   3   4  13     5575.39     5669.19    136.58 o 
   4   4  13     1915.62     1847.94     91.59 o 
   5   4  13    18834.38    18774.28    335.12 o 
   6   4  13    16053.51    15175.59    283.22 o 
   7   4  13       80.56       13.63     52.31 o 
   8   4  13      101.11      -43.30     97.24 o 
   9   4  13     2069.86     1927.66    150.08 o 
  10   4  13     2598.40     2687.05    161.76 o 
  11   4  13     1467.55     1489.74    164.49 o 
  12   4  13      114.52      124.50    163.34 o 
  13   4  13      334.83      191.25    226.87 o 
  14   4  13       40.62     -266.93    266.93 o 
   1   5  13       65.29       -9.44     75.37 o 
   2   5  13     2309.26     2314.93    107.93 o 
   3   5  13    22640.82    21585.64    379.24 o 
   4   5  13     3147.06     3278.87    116.61 o 
   5   5  13     2385.32     2496.17     97.35 o 
   6   5  13    10190.39    10677.84    222.19 o 
   7   5  13      116.86       89.87     94.07 o 
   8   5  13     1207.97     1502.03    118.04 o 
   9   5  13     1125.08     1009.07    136.09 o 
  10   5  13      156.60      179.07    143.53 o 
  11   5  13     3266.86     3138.59    278.30 o 
  12   5  13     1689.34     1783.01    250.92 o 
  13   5  13      120.94       80.87    248.63 o 
   0   6  13    15457.81    15739.39    447.80 o 
   1   6  13     2105.54     2160.55    104.18 o 
   2   6  13      842.92      742.95     80.27 o 
   3   6  13      109.39      -53.00     95.04 o 
   4   6  13     1591.67     1583.15    106.99 o 
   5   6  13     7861.32     8416.97    189.44 o 
   6   6  13     3916.56     3706.24    167.16 o 
   7   6  13     2090.97     2118.51    120.90 o 
   8   6  13       84.78      233.79    116.25 o 
   9   6  13     1084.39     1219.58    158.90 o 
  10   6  13      657.47      506.37    193.39 o 
  11   6  13      162.31      444.68    165.89 o 
  12   6  13      135.07     -148.31    286.89 o 
  13   6  13      105.45      203.75    272.34 o 
   1   7  13     1303.08     1256.68     83.64 o 
   2   7  13      539.30      756.81     92.02 o 
   3   7  13     3579.53     3324.03    162.33 o 
   4   7  13     1088.15     1329.23    142.43 o 
   5   7  13      326.54      143.72    100.65 o 
   6   7  13      403.13      546.05    114.79 o 
   7   7  13     1626.01     1702.54    136.04 o 
   8   7  13     1212.07     1380.01    210.86 o 
   9   7  13        5.39      167.04    194.73 o 
  10   7  13       69.49       80.32    178.60 o 
  11   7  13       95.87      295.66    260.94 o 
  12   7  13      230.98      198.61    313.48 o 
   0   8  13     2517.01     2379.48    234.22 o 
   1   8  13     2123.46     2246.68    109.87 o 
   2   8  13     3648.34     3348.27    161.09 o 
   3   8  13      231.19      201.66    103.35 o 
   4   8  13     4274.96     4300.73    156.93 o 
   5   8  13      675.06      651.08    127.16 o 
   6   8  13      730.90      761.55    161.70 o 
   7   8  13     1804.10     1805.89    201.10 o 
   8   8  13      156.16      270.44    163.21 o 
   9   8  13        5.81      413.40    203.43 o 
  10   8  13      101.09      179.38    393.95 o 
  11   8  13      113.86      376.21    215.07 o 
  12   8  13       68.09     -360.31    360.31 o 
   1   9  13     2636.41     2785.80    135.66 o 
   2   9  13       22.33     -110.74    111.58 o 
   3   9  13     2006.88     2355.80    149.24 o 
   4   9  13     2195.70     1909.41    144.12 o 
   5   9  13     3863.61     4389.44    207.75 o 
   6   9  13        7.67       26.07    148.81 o 
   7   9  13      183.84      -31.54    152.18 o 
   8   9  13      237.01      175.51    175.62 o 
   9   9  13      425.75      481.27    218.23 o 
  10   9  13      509.65      520.57    232.17 o 
  11   9  13      946.65      788.41    302.83 o 
   0  10  13      121.22      197.48    197.80 o 
   1  10  13      434.28      472.56    134.34 o 
   2  10  13      111.84      -28.24    127.55 o 
   3  10  13      713.35      760.09    150.78 o 
   4  10  13     2140.36     2191.37    198.14 o 
   5  10  13      740.67     1070.03    169.37 o 
   6  10  13       73.34      133.65    166.23 o 
   7  10  13     1599.74     1526.08    188.50 o 
   8  10  13      446.30      152.61    177.83 o 
   9  10  13      132.13      273.14    236.73 o 
  10  10  13      182.04      -77.67    242.11 o 
   1  11  13      788.92     1011.82    167.58 o 
   2  11  13      140.44       55.91    154.53 o 
   3  11  13      824.05      897.56    168.12 o 
   4  11  13      313.29       48.80    189.32 o 
   5  11  13      214.57      207.33    179.15 o 
   6  11  13      101.65      223.06    201.16 o 
   7  11  13       18.10     -181.08    181.08 o 
   8  11  13        5.59      130.57    187.01 o 
   9  11  13       98.97      162.01    318.71 o 
   0  12  13       76.82      269.13    245.76 o 
   1  12  13       64.79      -99.23    169.68 o 
   2  12  13       13.28       56.76    172.71 o 
   3  12  13        3.26      194.04    206.11 o 
   4  12  13      263.13      238.47    206.82 o 
   5  12  13      359.83      302.29    217.02 o 
   6  12  13       10.39     -105.48    219.07 o 
   7  12  13      107.32      124.18    222.56 o 
   8  12  13       31.94       80.09    271.07 o 
   1  13  13      661.51      802.82    199.10 o 
   2  13  13      118.45      -48.44    325.87 o 
   3  13  13      283.39      228.45    240.98 o 
   4  13  13       82.91     -224.93    224.93 o 
   5  13  13      619.77     1008.52    247.44 o 
   6  13  13        0.03      -81.43    242.16 o 
   0  14  13      192.84       29.76    360.13 o 
   1  14  13       26.66     -239.92    239.92 o 
   2  14  13       99.67      -92.55    239.46 o 
   3  14  13      255.02     -333.52    333.52 o 
   4  14  13      109.19      -81.48    444.04 o 
   0   0  14    48613.34    48498.20   1913.35 o 
   1   0  14     5649.00     5976.13    257.63 o 
   2   0  14    20272.69    20688.60    627.33 o 
   3   0  14     1780.98     1428.80    145.28 o 
   4   0  14     4423.34     4073.08    235.11 o 
   5   0  14     3318.82     3308.49    198.66 o 
   6   0  14     2054.10     1902.04    153.16 o 
   7   0  14     5187.22     5319.97    233.48 o 
   8   0  14      694.44      636.87    117.23 o 
   9   0  14     1194.07     1403.83    212.94 o 
  10   0  14     3897.19     3655.02    276.17 o 
  11   0  14      668.60      363.59    211.65 o 
  12   0  14      547.51      183.50    222.16 o 
  13   0  14       48.15      185.93    235.96 o 
  14   0  14        0.03     -222.56    603.27 o 
   1   1  14     3769.87     4256.66    148.90 o 
   2   1  14    14986.83    14502.03    328.60 o 
   3   1  14    67534.13    65490.34   1122.40 o 
   4   1  14    47504.64    46611.55    811.50 o 
   5   1  14      526.92      516.00     73.07 o 
   6   1  14     9931.28     9540.64    241.97 o 
   7   1  14     1377.98     1257.58    147.68 o 
   8   1  14        1.02       -9.79     61.17 o 
   9   1  14     3534.38     3647.29    175.81 o 
  10   1  14     6513.17     6502.57    249.44 o 
  11   1  14     1829.91     2036.87    160.12 o 
  12   1  14      520.46      713.74    143.39 o 
  13   1  14      645.15     1093.76    155.59 o 
  14   1  14        5.05      -77.95    328.13 o 
   0   2  14    65090.50    69116.88   1883.72 o 
   1   2  14    13817.74    15458.84    340.83 o 
   2   2  14    52168.58    52093.77    949.49 o 
   3   2  14      183.61       34.61     60.64 o 
   4   2  14    10234.24     9961.99    199.95 o 
   5   2  14      181.92      128.37     68.17 o 
   6   2  14    16703.19    16634.47    343.32 o 
   7   2  14     6543.47     6723.64    166.85 o 
   8   2  14    18054.86    18097.43    496.10 o 
   9   2  14     1511.36     1561.67    156.84 o 
  10   2  14        4.40      -22.30    133.81 o 
  11   2  14        5.18       63.45    134.57 o 
  12   2  14     2639.81     2641.51    171.52 o 
  13   2  14      382.38       75.99    222.55 o 
  14   2  14      899.38      463.23    294.04 o 
   1   3  14    11899.32    12645.11    268.20 o 
   2   3  14    17497.23    18173.85    341.10 o 
   3   3  14    12777.78    12874.18    260.67 o 
   4   3  14    12930.50    13333.72    238.67 o 
   5   3  14      221.13      261.22     73.56 o 
   6   3  14       26.68      -79.26     80.38 o 
   7   3  14     1888.22     1946.47    110.03 o 
   8   3  14     1067.62     1021.50    108.68 o 
   9   3  14     3311.22     3058.99    228.76 o 
  10   3  14     1106.83      991.73    140.79 o 
  11   3  14        8.70     -133.05    134.32 o 
  12   3  14       12.59     -115.08    144.91 o 
  13   3  14      119.61       73.61    235.11 o 
  14   3  14      190.70     -156.06    271.37 o 
   0   4  14      263.21      421.34    120.46 o 
   1   4  14     4104.41     4223.70    129.77 o 
   2   4  14      643.89      610.67     72.12 o 
   3   4  14       67.34      -18.95     73.50 o 
   4   4  14      120.19       75.75     57.96 o 
   5   4  14      482.45      517.28     79.78 o 
   6   4  14        0.89      -77.29     77.29 o 
   7   4  14     2395.00     2452.79    102.01 o 
   8   4  14     1613.90     1589.93    129.18 o 
   9   4  14      423.20      332.84    128.22 o 
  10   4  14        8.37       -6.21    132.10 o 
  11   4  14       16.04     -148.99    148.99 o 
  12   4  14        3.44       29.35    172.46 o 
  13   4  14      189.47      124.49    214.42 o 
  14   4  14       43.95      -27.44    260.54 o 
   1   5  14     4621.03     4746.72    147.44 o 
   2   5  14    16289.05    16492.24    321.36 o 
   3   5  14     4437.20     4273.93    123.04 o 
   4   5  14      272.32      238.31     80.63 o 
   5   5  14       99.74       62.82     81.08 o 
   6   5  14      981.99     1093.17     92.36 o 
   7   5  14      108.78      -53.97    126.04 o 
   8   5  14     6569.93     6530.85    206.17 o 
   9   5  14      130.05       68.75    159.11 o 
  10   5  14        7.68        4.60    148.19 o 
  11   5  14      982.77     1265.94    171.40 o 
  12   5  14       10.61       39.00    227.30 o 
  13   5  14        4.91      -44.87    251.74 o 
   0   6  14    42278.07    43314.05   1083.23 o 
   1   6  14      901.79     1232.16    116.11 o 
   2   6  14      516.18      686.94     84.28 o 
   3   6  14      278.77      228.84     91.18 o 
   4   6  14      111.53       -9.67     96.78 o 
   5   6  14       30.87      -66.01     74.71 o 
   6   6  14    10468.91    10878.45    232.98 o 
   7   6  14     2033.60     2086.81    125.08 o 
   8   6  14     1295.34     1269.76    144.45 o 
   9   6  14      444.06      546.16    177.02 o 
  10   6  14      846.88     1247.09    216.09 o 
  11   6  14       21.39       96.18    206.41 o 
  12   6  14      441.05     -168.45    293.72 o 
  13   6  14      454.17      199.29    277.83 o 
   1   7  14      599.13      712.30     90.13 o 
   2   7  14     3426.43     3560.74    162.45 o 
   3   7  14     1886.50     1816.63    120.00 o 
   4   7  14      597.16      828.20    110.43 o 
   5   7  14      185.47      202.94     84.18 o 
   6   7  14      841.79      997.10    161.99 o 
   7   7  14      891.79      966.18    158.85 o 
   8   7  14     2852.67     3526.78    192.04 o 
   9   7  14      580.56      433.85    179.20 o 
  10   7  14      244.46      232.32    187.68 o 
  11   7  14       32.82       80.00    196.13 o 
  12   7  14       94.52      -93.97    306.52 o 
   0   8  14     2388.41     2586.87    212.32 o 
   1   8  14     4863.31     5019.27    174.43 o 
   2   8  14     8819.32     8824.08    262.20 o 
   3   8  14      177.57      154.14    106.96 o 
   4   8  14       25.76      -32.78    110.33 o 
   5   8  14     1478.46     1236.34    138.44 o 
   6   8  14      171.99      228.76    155.22 o 
   7   8  14     2622.16     2701.21    197.00 o 
   8   8  14      253.50      407.96    169.63 o 
   9   8  14      432.43      102.52    202.98 o 
  10   8  14      887.48      829.48    230.79 o 
  11   8  14       64.85      148.68    318.71 o 
  12   8  14        0.77       86.86    480.27 o 
   1   9  14        7.32       35.06    106.33 o 
   2   9  14       10.22       -5.05    113.62 o 
   3   9  14     5082.95     4951.36    191.60 o 
   4   9  14      213.34      157.25    123.70 o 
   5   9  14      101.39     -146.97    146.97 o 
   6   9  14       77.91       21.27    165.88 o 
   7   9  14      340.59      641.30    179.47 o 
   8   9  14      511.78      364.37    182.96 o 
   9   9  14      387.79      691.11    299.26 o 
  10   9  14       49.61       42.17    225.63 o 
  11   9  14      186.69      -40.50    235.02 o 
   0  10  14     1098.22      975.25    209.33 o 
   1  10  14     1420.86     1663.47    176.27 o 
   2  10  14       79.49     -132.27    132.27 o 
   3  10  14      338.21      319.69    138.94 o 
   4  10  14      585.34      777.47    191.37 o 
   5  10  14      325.13      628.59    170.00 o 
   6  10  14     2680.44     2719.14    203.01 o 
   7  10  14      304.51      422.93    179.50 o 
   8  10  14       56.66      176.00    228.84 o 
   9  10  14      129.72      275.67    244.61 o 
  10  10  14      205.76       26.19    249.15 o 
   1  11  14      581.16      384.91    165.32 o 
   2  11  14       95.05      127.44    161.30 o 
   3  11  14      223.57       92.51    160.89 o 
   4  11  14      192.78      182.62    213.47 o 
   5  11  14      214.58      148.73    205.50 o 
   6  11  14       55.40     -110.37    180.08 o 
   7  11  14      596.96      466.96    195.62 o 
   8  11  14        1.67     -211.44    211.44 o 
   9  11  14       83.19      193.44    261.23 o 
   0  12  14     1332.26     1246.57    267.12 o 
   1  12  14       72.21      166.50    179.52 o 
   2  12  14       34.54      223.65    177.27 o 
   3  12  14       31.72       35.65    210.20 o 
   4  12  14      115.39      183.57    215.11 o 
   5  12  14      216.52      -19.14    216.56 o 
   6  12  14      140.32     -160.24    223.66 o 
   7  12  14      109.88      -77.78    225.77 o 
   8  12  14      276.01      124.13    290.48 o 
   1  13  14      504.99      677.42    205.04 o 
   2  13  14      318.04       35.73    229.33 o 
   3  13  14        5.16       -1.09    231.80 o 
   4  13  14       82.33       86.87    236.72 o 
   5  13  14       26.99       87.53    239.13 o 
   6  13  14       66.54     -237.54    237.54 o 
   0  14  14        0.56     -290.36    290.36 o 
   1  14  14       11.71     -246.60    246.60 o 
   2  14  14      161.63       29.11    252.61 o 
   3  14  14       53.62       33.99    255.87 o 
   1   1  15     1947.25     1862.76    118.41 o 
   2   1  15     1807.49     2168.21    123.52 o 
   3   1  15    73288.61    71515.51   1224.21 o 
   4   1  15       28.67       91.49     64.47 o 
   5   1  15     7405.60     7324.65    188.43 o 
   6   1  15      250.65      313.79     91.97 o 
   7   1  15      290.63      422.59     88.88 o 
   8   1  15     1213.28     1375.51    126.50 o 
   9   1  15     6133.88     6284.24    360.12 o 
  10   1  15       19.57     -142.56    142.56 o 
  11   1  15      954.91      988.57    166.09 o 
  12   1  15        4.50       27.62    179.61 o 
  13   1  15      196.17      120.60    171.50 o 
  14   1  15      186.37      369.47    246.85 o 
   0   2  15     8911.10     9481.99    345.47 o 
   1   2  15     4514.40     4109.06    147.08 o 
   2   2  15     8571.28     8795.19    253.38 o 
   3   2  15     5835.52     5733.29    150.52 o 
   4   2  15     1364.18     1267.12     72.66 o 
   5   2  15      414.60      357.76     76.36 o 
   6   2  15     1400.64     1486.74    117.52 o 
   7   2  15    12518.62    12110.33    275.31 o 
   8   2  15      464.59      504.13    119.18 o 
   9   2  15     1399.51     1429.57    237.74 o 
  10   2  15      771.50      720.44    147.73 o 
  11   2  15        2.39      256.23    139.48 o 
  12   2  15       65.71     -178.11    178.11 o 
  13   2  15      454.23      377.23    229.54 o 
  14   2  15       64.41      228.90    323.78 o 
   1   3  15    12417.75    13171.82    280.50 o 
   2   3  15     8940.17    10085.41    220.22 o 
   3   3  15     7501.59     7643.22    183.99 o 
   4   3  15    25257.96    25717.96    470.85 o 
   5   3  15     2225.33     1950.71     98.46 o 
   6   3  15     1676.83     1703.00    107.12 o 
   7   3  15       26.52      -84.53     84.53 o 
   8   3  15      203.48      209.09    123.33 o 
   9   3  15        3.60     -135.37    135.37 o 
  10   3  15     3228.31     3115.00    284.94 o 
  11   3  15      439.68      135.64    193.96 o 
  12   3  15        2.38      -48.18    163.84 o 
  13   3  15      279.68      191.81    274.75 o 
  14   3  15      117.17     -161.08    253.14 o 
   0   4  15     8685.44     8402.08    317.49 o 
   1   4  15     6348.05     6554.24    191.89 o 
   2   4  15     4898.59     4957.54    139.75 o 
   3   4  15     2451.06     2353.38    102.11 o 
   4   4  15      265.21      385.38     80.90 o 
   5   4  15      181.65       18.23     80.88 o 
   6   4  15     3305.82     2916.78    129.19 o 
   7   4  15     5878.99     6213.69    181.85 o 
   8   4  15      996.46      868.49    115.20 o 
   9   4  15     3698.08     4228.34    188.73 o 
  10   4  15      699.81      839.48    159.09 o 
  11   4  15        0.58     -155.72    155.72 o 
  12   4  15        2.04      -55.24    158.69 o 
  13   4  15      251.35      241.96    256.98 o 
   1   5  15     1233.19     1143.51     97.26 o 
   2   5  15      444.45      435.51     82.23 o 
   3   5  15    61674.71    61480.67   1009.40 o 
   4   5  15     8673.83     8656.59    208.05 o 
   5   5  15     2503.94     2435.02    114.12 o 
   6   5  15      782.60      744.97    104.52 o 
   7   5  15      920.51      655.87    113.42 o 
   8   5  15      457.66      497.77    113.23 o 
   9   5  15     5413.59     5347.76    230.06 o 
  10   5  15     1845.33     2037.38    180.38 o 
  11   5  15     1398.11     1712.82    193.39 o 
  12   5  15       42.31     -218.99    218.99 o 
  13   5  15      181.82     -232.72    260.85 o 
   0   6  15        1.07      -39.24    124.99 o 
   1   6  15     2487.06     2856.10    122.37 o 
   2   6  15     7589.21     7904.71    211.68 o 
   3   6  15     1804.87     1850.64    116.10 o 
   4   6  15      100.98      182.34     92.34 o 
   5   6  15     1120.84     1316.70    107.78 o 
   6   6  15      464.46      538.69    106.99 o 
   7   6  15       84.03       20.29    113.18 o 
   8   6  15       82.78       32.38    119.87 o 
   9   6  15     3092.55     3405.19    263.33 o 
  10   6  15      665.49     1014.89    198.91 o 
  11   6  15       33.71      234.36    190.42 o 
  12   6  15       52.27     -122.16    292.98 o 
  13   6  15       35.28      133.30    315.03 o 
   1   7  15      140.70      190.44     93.44 o 
   2   7  15    10765.09    10919.13    272.31 o 
   3   7  15        0.63      155.85    104.48 o 
   4   7  15     3304.24     3149.87    146.88 o 
   5   7  15      226.12      459.42    112.12 o 
   6   7  15      144.69      146.69    147.40 o 
   7   7  15      527.75      519.29    145.32 o 
   8   7  15     1254.32     1185.26    162.32 o 
   9   7  15      143.64     -110.62    179.09 o 
  10   7  15      264.03      287.18    195.71 o 
  11   7  15       47.74      241.03    267.17 o 
  12   7  15        3.47      156.52    320.64 o 
   0   8  15     2313.13     2735.46    258.91 o 
   1   8  15      980.68     1160.57    131.00 o 
   2   8  15      601.33      233.61    102.78 o 
   3   8  15        7.28       46.02    107.54 o 
   4   8  15      849.79      883.15    127.33 o 
   5   8  15      695.46      797.21    135.36 o 
   6   8  15        1.74      -27.43    154.88 o 
   7   8  15     1416.65      909.58    173.86 o 
   8   8  15      386.38      407.32    174.53 o 
   9   8  15      362.08      140.55    213.71 o 
  10   8  15       42.20       -3.32    215.32 o 
  11   8  15      159.52       13.42    231.04 o 
  12   8  15       12.80     -190.96    433.41 o 
   1   9  15     2216.69     2215.61    140.75 o 
   2   9  15      698.85      877.99    134.53 o 
   3   9  15     1277.59     1082.00    138.10 o 
   4   9  15       33.24     -128.12    128.12 o 
   5   9  15     2319.01     1794.82    178.03 o 
   6   9  15      210.02      -29.87    159.44 o 
   7   9  15      253.00      298.19    180.79 o 
   8   9  15      747.86     1017.23    200.12 o 
   9   9  15      915.94      390.66    239.19 o 
  10   9  15       47.17       17.72    235.89 o 
  11   9  15      102.04       96.63    349.98 o 
   0  10  15     8486.21     8405.46    387.17 o 
   1  10  15      128.80       61.02    147.00 o 
   2  10  15      523.19      368.31    151.81 o 
   3  10  15       10.23       40.08    158.10 o 
   4  10  15      273.56      248.38    162.43 o 
   5  10  15     1213.80     1083.00    180.28 o 
   6  10  15      964.62     1326.44    188.21 o 
   7  10  15     1332.82     1387.85    192.49 o 
   8  10  15      583.28      893.03    192.04 o 
   9  10  15        1.17       29.84    249.50 o 
  10  10  15       60.01      558.37    317.86 o 
   1  11  15      121.00      239.50    161.64 o 
   2  11  15       68.57      214.11    163.67 o 
   3  11  15     3273.61     3776.84    299.60 o 
   4  11  15      147.71       12.82    211.56 o 
   5  11  15       35.20      -86.62    195.72 o 
   6  11  15      233.06       61.87    209.20 o 
   7  11  15       96.75      -63.00    192.31 o 
   8  11  15        3.05     -234.36    234.36 o 
   9  11  15      163.61       83.59    269.65 o 
   0  12  15       92.95      515.95    259.72 o 
   1  12  15      640.57      307.20    194.36 o 
   2  12  15      142.70      122.66    178.44 o 
   3  12  15        0.76     -205.51    205.51 o 
   4  12  15      208.32      349.47    221.00 o 
   5  12  15       12.05     -221.78    221.78 o 
   6  12  15      291.43        3.19    280.27 o 
   7  12  15      428.63      624.97    254.07 o 
   1  13  15       18.72      -41.11    194.26 o 
   2  13  15       95.22     -119.00    223.22 o 
   3  13  15        7.98      -13.94    232.64 o 
   4  13  15      407.29      454.31    244.70 o 
   5  13  15       24.12       35.24    239.65 o 
   6  13  15      154.04      -17.19    348.53 o 
   0  14  15      152.59      154.68    441.98 o 
   1  14  15      199.77      174.79    281.00 o 
   2  14  15        6.77     -228.57    252.25 o 
   0   0  16   265535.94   288300.13  10879.68 o 
   1   0  16    36986.33    38908.76   1106.95 o 
   2   0  16      307.73      487.33    140.94 o 
   3   0  16      563.64      396.27    191.90 o 
   4   0  16     4029.98     4579.84    213.81 o 
   5   0  16    27133.00    26546.37    689.43 o 
   6   0  16    47709.01    43779.25   2076.25 o 
   7   0  16     9845.06     8922.96    531.74 o 
   8   0  16       45.47       65.63    131.80 o 
   9   0  16     4147.45     3869.22    291.02 o 
  10   0  16     3508.12     2900.92    330.35 o 
  11   0  16     2481.80     2611.53    405.71 o 
  12   0  16      303.10      791.44    252.32 o 
  13   0  16      533.26      783.71    260.65 o 
  14   0  16       60.72      743.83    644.26 o 
   1   1  16     6464.39     5949.60    192.16 o 
   2   1  16     1670.37     1644.40    116.75 o 
   3   1  16    15768.97    15179.40    396.41 o 
   4   1  16    10859.44    10335.19    283.87 o 
   5   1  16      245.64      219.47     78.87 o 
   6   1  16    11487.75    11253.18    283.66 o 
   7   1  16      931.08      944.49    110.73 o 
   8   1  16       29.61      -22.59    113.75 o 
   9   1  16     1993.61     2181.40    187.48 o 
  10   1  16     1698.81     1660.32    191.19 o 
  11   1  16     2669.68     2766.92    196.17 o 
  12   1  16     1248.32     1461.24    307.77 o 
  13   1  16       17.10      177.82    178.08 o 
  14   1  16       19.19       32.62    306.03 o 
   0   2  16     1790.23     1468.59    238.40 o 
   1   2  16    12523.11    11403.12    281.33 o 
   2   2  16     8093.54     8262.03    226.55 o 
   3   2  16     1919.08     2231.76    128.85 o 
   4   2  16      561.31      609.86     69.93 o 
   5   2  16    19478.13    19398.97    373.04 o 
   6   2  16      239.13      339.17     97.30 o 
   7   2  16     1213.41     1397.22    108.12 o 
   8   2  16     1012.39      931.84    132.11 o 
   9   2  16      256.23      278.50    177.14 o 
  10   2  16     2944.12     2700.71    204.29 o 
  11   2  16     2934.74     3055.85    206.52 o 
  12   2  16      196.23      298.39    172.17 o 
  13   2  16      161.16       88.92    232.49 o 
  14   2  16        3.62      150.84    253.70 o 
   1   3  16      737.94      858.18     97.83 o 
   2   3  16     3060.36     3229.10    116.96 o 
   3   3  16    12886.28    12687.58    265.06 o 
   4   3  16     2650.82     2649.37    112.49 o 
   5   3  16     4730.25     4471.87    140.54 o 
   6   3  16     1081.18     1179.97    132.62 o 
   7   3  16       23.99       31.58     93.79 o 
   8   3  16      837.79      862.60    135.67 o 
   9   3  16     2632.63     2129.32    195.06 o 
  10   3  16      257.06      194.36    174.56 o 
  11   3  16     2289.49     2293.44    389.82 o 
  12   3  16      560.65      125.91    174.12 o 
  13   3  16        0.20      -63.15    256.52 o 
  14   3  16       20.55     -247.14    247.14 o 
   0   4  16    13688.09    12869.77    430.35 o 
   1   4  16     6558.79     6075.29    210.76 o 
   2   4  16     9367.60     9752.03    220.41 o 
   3   4  16       21.71        1.06     77.13 o 
   4   4  16     9725.93     9287.21    217.98 o 
   5   4  16     6481.68     6133.41    169.31 o 
   6   4  16    11946.17    11950.83    278.84 o 
   7   4  16     5748.15     5947.80    215.88 o 
   8   4  16       99.24       66.34    131.84 o 
   9   4  16       79.50      200.44    197.83 o 
  10   4  16        8.92      -59.23    171.58 o 
  11   4  16      248.49      175.80    220.23 o 
  12   4  16      887.38      601.73    190.30 o 
  13   4  16      145.47      233.43    255.78 o 
   1   5  16     8403.41     8713.71    221.54 o 
   2   5  16        8.52       -6.31     83.75 o 
   3   5  16     1130.07     1235.06     90.35 o 
   4   5  16     1334.85     1514.46    103.53 o 
   5   5  16     3956.58     4041.37    141.69 o 
   6   5  16      670.35      441.99    103.04 o 
   7   5  16       20.61      158.07    129.16 o 
   8   5  16      433.15      424.95    140.67 o 
   9   5  16     3146.10     3259.84    224.32 o 
  10   5  16     1392.23     1346.26    176.50 o 
  11   5  16      237.19      534.55    267.51 o 
  12   5  16       26.06     -108.50    229.79 o 
  13   5  16       30.41     -190.71    262.21 o 
   0   6  16    41434.81    41036.99   1035.64 o 
   1   6  16       21.05       90.78     98.38 o 
   2   6  16        7.15      145.92     87.49 o 
   3   6  16      592.36      630.47    106.45 o 
   4   6  16        4.27      -62.26     91.57 o 
   5   6  16      725.02      821.42    129.34 o 
   6   6  16     8895.25     8868.61    328.37 o 
   7   6  16     1580.82     1767.10    185.04 o 
   8   6  16      597.61      779.88    152.58 o 
   9   6  16      513.81      751.59    190.46 o 
  10   6  16       90.83       26.46    193.58 o 
  11   6  16        8.90      290.53    199.29 o 
  12   6  16      153.96      148.52    306.92 o 
  13   6  16      366.23        0.90    324.06 o 
   1   7  16     5878.00     6330.61    175.17 o 
   2   7  16      363.69      377.30     97.66 o 
   3   7  16       42.23       30.07    109.11 o 
   4   7  16     5580.42     6214.09    197.01 o 
   5   7  16     3616.01     3595.43    157.91 o 
   6   7  16     1424.36     1291.81    167.20 o 
   7   7  16      939.52      930.77    159.85 o 
   8   7  16        1.87      -87.36    151.38 o 
   9   7  16      672.82      657.37    198.38 o 
  10   7  16     1216.84     1205.22    217.42 o 
  11   7  16       10.16      289.11    214.88 o 
  12   7  16      193.96      157.92    331.88 o 
   0   8  16      111.72     -132.32    132.32 o 
   1   8  16     1292.99     1195.63    128.88 o 
   2   8  16     1161.15     1035.63    112.65 o 
   3   8  16       48.77      188.15    120.64 o 
   4   8  16      501.95      462.05    135.26 o 
   5   8  16      559.51      596.23    138.92 o 
   6   8  16      351.60      338.59    164.09 o 
   7   8  16     1651.18     2142.37    297.10 o 
   8   8  16       71.73      -39.10    173.43 o 
   9   8  16      188.80      191.85    221.87 o 
  10   8  16      174.70      287.42    227.48 o 
  11   8  16       18.28      272.00    265.55 o 
   1   9  16      487.48      548.79    124.92 o 
   2   9  16       27.69     -114.29    130.34 o 
   3   9  16       26.35     -129.18    129.18 o 
   4   9  16     2472.07     2831.01    169.78 o 
   5   9  16        0.03       -4.66    154.65 o 
   6   9  16      473.23      358.85    167.83 o 
   7   9  16      329.46      418.11    213.14 o 
   8   9  16        2.15      -37.52    190.38 o 
   9   9  16        3.71      111.05    234.34 o 
  10   9  16      328.89      245.63    242.22 o 
  11   9  16      180.36     -282.46    282.46 o 
   0  10  16     7102.11     7334.06    367.05 o 
   1  10  16      119.55      -76.33    148.75 o 
   2  10  16       76.82      142.46    153.06 o 
   3  10  16       26.78     -137.80    148.27 o 
   4  10  16      604.02      558.72    173.28 o 
   5  10  16      122.69      210.66    174.77 o 
   6  10  16     2362.44     2589.46    210.02 o 
   7  10  16       88.12      162.43    181.69 o 
   8  10  16      126.22       60.27    188.23 o 
   9  10  16       27.06      192.90    255.81 o 
  10  10  16      236.19      398.40    263.88 o 
   1  11  16       23.41      229.16    166.69 o 
   2  11  16     1697.52     1705.89    189.12 o 
   3  11  16     1720.16     1755.59    203.16 o 
   4  11  16        6.64     -181.31    201.73 o 
   5  11  16        6.50      141.51    209.94 o 
   6  11  16       80.97      227.55    218.21 o 
   7  11  16      111.68       70.22    219.65 o 
   8  11  16      666.63      341.99    299.92 o 
   9  11  16       69.24     -135.93    274.09 o 
   0  12  16      332.25      398.04    267.26 o 
   1  12  16       12.57      -24.78    186.10 o 
   2  12  16       37.16     -191.76    191.76 o 
   3  12  16       78.39       38.13    215.45 o 
   4  12  16      356.54      458.31    223.98 o 
   5  12  16        1.58     -200.02    219.90 o 
   6  12  16      106.79     -191.16    229.76 o 
   7  12  16      163.56      103.34    232.49 o 
   1  13  16       22.43      361.74    206.43 o 
   2  13  16      202.67       10.29    283.76 o 
   3  13  16      230.20      168.84    240.43 o 
   4  13  16       38.58      -43.54    237.81 o 
   5  13  16      123.59       24.98    246.39 o 
   0  14  16       68.44      100.69    310.62 o 
   1  14  16        1.58     -254.72    254.72 o 
   2  14  16      322.31      -21.27    460.09 o 
   1   1  17      335.05      333.39    104.53 o 
   2   1  17     4037.94     3725.43    155.71 o 
   3   1  17    26513.34    25424.76    604.07 o 
   4   1  17       39.34      -79.85     79.85 o 
   5   1  17      452.89      408.67     71.65 o 
   6   1  17     1796.85     1827.75    127.44 o 
   7   1  17       40.35        2.51     96.44 o 
   8   1  17     1824.65     1961.57    252.06 o 
   9   1  17     2030.67     2363.23    199.54 o 
  10   1  17       28.72     -120.77    155.74 o 
  11   1  17      488.46      461.54    171.10 o 
  12   1  17       58.02      157.20    204.74 o 
  13   1  17       47.41      490.08    226.72 o 
  14   1  17       83.41      276.46    257.67 o 
   0   2  17      535.12      594.52    143.50 o 
   1   2  17      168.23       90.97     95.45 o 
   2   2  17    14983.64    14051.62    333.04 o 
   3   2  17       60.45      108.88     75.61 o 
   4   2  17    10638.82     9945.36    246.75 o 
   5   2  17      396.74      210.21     90.37 o 
   6   2  17     2311.12     2082.17    122.50 o 
   7   2  17     2455.30     2661.01    131.95 o 
   8   2  17       88.83      117.94    126.38 o 
   9   2  17       12.42       54.74    165.03 o 
  10   2  17        0.96      121.43    174.16 o 
  11   2  17      168.08      179.63    169.47 o 
  12   2  17      423.71      218.07    176.17 o 
  13   2  17      259.54      136.67    200.14 o 
  14   2  17       63.60      263.48    264.62 o 
   1   3  17    23792.72    23973.63    506.97 o 
   2   3  17     4034.51     4311.84    137.26 o 
   3   3  17     1267.01     1207.76     78.65 o 
   4   3  17     1837.65     2141.28    109.36 o 
   5   3  17    11257.11    10420.34    271.57 o 
   6   3  17     2409.74     2641.74    152.88 o 
   7   3  17     1962.48     2167.75    137.82 o 
   8   3  17     5145.56     4886.04    239.87 o 
   9   3  17     1738.41     1846.78    201.29 o 
  10   3  17     2261.24     1432.62    202.11 o 
  11   3  17      118.98      358.82    189.50 o 
  12   3  17      353.90       46.85    195.14 o 
  13   3  17      821.28      479.11    252.10 o 
   0   4  17      220.03      142.34    162.31 o 
   1   4  17     7598.13     7780.34    201.08 o 
   2   4  17    18777.55    19496.70    376.41 o 
   3   4  17     3004.36     2987.94    121.95 o 
   4   4  17     9346.33     8854.18    213.39 o 
   5   4  17      359.13      374.30     93.91 o 
   6   4  17      207.20      258.21     92.00 o 
   7   4  17    19196.74    19221.64    468.05 o 
   8   4  17      818.84      759.05    145.35 o 
   9   4  17      402.47       57.89    223.67 o 
  10   4  17       48.06      101.46    185.63 o 
  11   4  17      190.60       54.56    204.22 o 
  12   4  17      682.65      455.99    200.10 o 
  13   4  17      833.45      756.94    274.23 o 
   1   5  17      279.63      303.76    104.66 o 
   2   5  17     4196.00     4471.56    143.33 o 
   3   5  17    22105.13    21703.41    414.39 o 
   4   5  17        1.40      -89.00     89.00 o 
   5   5  17      291.77      255.55     96.05 o 
   6   5  17      161.62       67.04     96.57 o 
   7   5  17      928.43      783.18    145.54 o 
   8   5  17     5744.99     6203.31    237.07 o 
   9   5  17      592.83      559.38    189.08 o 
  10   5  17      146.75      145.25    190.40 o 
  11   5  17      257.91      711.59    205.87 o 
  12   5  17       20.27       13.71    198.99 o 
  13   5  17      146.98      350.81    279.90 o 
   0   6  17    13359.47    13001.66    407.68 o 
   1   6  17     3484.55     3454.22    147.82 o 
   2   6  17     6499.52     6810.93    201.64 o 
   3   6  17       13.07      -98.43     98.43 o 
   4   6  17     3062.07     3142.59    137.52 o 
   5   6  17       75.69      142.55    104.28 o 
   6   6  17     3811.60     3862.05    179.94 o 
   7   6  17     4194.95     4575.45    205.23 o 
   8   6  17     1460.41     1536.47    169.62 o 
   9   6  17       43.41        8.92    187.88 o 
  10   6  17      535.44      421.13    202.42 o 
  11   6  17      140.44      -44.81    238.17 o 
  12   6  17      679.23     1021.98    263.21 o 
   1   7  17     1593.43     1656.61    124.74 o 
   2   7  17      214.93      160.57    104.22 o 
   3   7  17     2275.33     2637.04    144.84 o 
   4   7  17      757.99      562.00    143.81 o 
   5   7  17     2307.93     2780.62    165.62 o 
   6   7  17     1626.10     1358.61    161.09 o 
   7   7  17       46.99     -146.99    146.99 o 
   8   7  17      778.88      977.04    171.09 o 
   9   7  17      895.34     1039.50    212.55 o 
  10   7  17       19.03      226.98    205.37 o 
  11   7  17      337.97      533.40    220.49 o 
  12   7  17      759.24     1140.08    467.08 o 
   0   8  17     8502.09     8100.72    283.00 o 
   1   8  17       24.85      -16.58    109.09 o 
   2   8  17      189.77      109.25    125.42 o 
   3   8  17     1474.27     1661.26    142.43 o 
   4   8  17       52.83       -5.04    137.90 o 
   5   8  17     1120.01     1418.72    183.36 o 
   6   8  17      769.65      716.22    175.98 o 
   7   8  17       25.57     -147.22    169.35 o 
   8   8  17      167.51       79.38    182.88 o 
   9   8  17      974.10      516.20    238.40 o 
  10   8  17      425.25      465.74    243.42 o 
  11   8  17       33.73      -92.70    239.53 o 
   1   9  17     6012.29     5678.40    270.20 o 
   2   9  17      471.47      231.91    137.63 o 
   3   9  17      287.12      329.47    138.47 o 
   4   9  17       75.55      -27.20    138.11 o 
   5   9  17      162.14      158.33    162.67 o 
   6   9  17      644.36      513.75    188.58 o 
   7   9  17        4.08     -184.49    184.49 o 
   8   9  17      109.88      209.70    197.29 o 
   9   9  17      238.46      305.02    241.10 o 
  10   9  17       10.19     -206.12    244.56 o 
   0  10  17     1747.38     1655.90    269.68 o 
   1  10  17        0.01      110.07    152.63 o 
   2  10  17      136.88       18.85    155.86 o 
   3  10  17      136.14       23.44    238.25 o 
   4  10  17       65.34       90.48    224.39 o 
   5  10  17      141.46       15.73    178.60 o 
   6  10  17      781.90      649.85    188.37 o 
   7  10  17        3.98     -181.86    181.86 o 
   8  10  17      133.39     -166.55    194.56 o 
   9  10  17       74.77      -93.81    251.55 o 
   1  11  17       25.05      248.15    189.00 o 
   2  11  17      360.20      469.15    176.41 o 
   3  11  17     2286.30     2629.69    237.41 o 
   4  11  17      122.74       97.11    205.77 o 
   5  11  17      238.00       82.88    208.23 o 
   6  11  17      582.41      215.73    222.30 o 
   7  11  17       57.21      212.56    222.34 o 
   8  11  17      530.79      580.96    286.16 o 
   0  12  17        9.80     -204.39    262.77 o 
   1  12  17      166.72      -73.29    186.91 o 
   2  12  17      515.51      497.54    209.90 o 
   3  12  17       67.59      553.90    228.00 o 
   4  12  17        5.79     -227.40    227.40 o 
   5  12  17       57.82      123.39    234.53 o 
   6  12  17       49.47       -6.68    231.44 o 
   7  12  17       39.24     -233.19    238.02 o 
   1  13  17        0.79     -199.73    199.73 o 
   2  13  17      136.01      191.23    242.90 o 
   3  13  17       34.87     -152.94    240.92 o 
   4  13  17       23.65      405.94    252.81 o 
   5  13  17        0.74      285.27    256.93 o 
   0  14  17       34.26     -626.69    650.12 o 
   0   0  18   146989.27   155035.63   5907.82 o 
   1   0  18    28191.00    31665.92    930.50 o 
   2   0  18     9274.31    10138.95    393.72 o 
   3   0  18     6584.91     6813.30    307.43 o 
   4   0  18      387.52      187.29    117.01 o 
   5   0  18    27892.22    28241.23    738.53 o 
   6   0  18    33489.71    31691.05   1173.38 o 
   7   0  18      139.32      195.11    157.07 o 
   8   0  18    12982.96    12508.51    662.02 o 
   9   0  18     1234.21     1313.91    252.00 o 
  10   0  18      375.25      307.78    275.48 o 
  11   0  18     3680.71     3534.60    322.81 o 
  12   0  18      976.89      796.11    276.06 o 
  13   0  18       74.76      446.42    286.84 o 
  14   0  18     2173.20     2641.48    743.83 o 
   1   1  18    15609.41    14028.62    364.59 o 
   2   1  18    26457.28    25843.37    634.51 o 
   3   1  18       54.51       -3.83    103.77 o 
   4   1  18     3614.10     3694.09    151.50 o 
   5   1  18     7616.86     7342.08    186.04 o 
   6   1  18     3738.26     3869.61    258.83 o 
   7   1  18     2764.47     2645.81    144.63 o 
   8   1  18     6663.02     6749.60    257.69 o 
   9   1  18     2407.50     2398.57    245.13 o 
  10   1  18      184.58      440.78    319.78 o 
  11   1  18       21.96       65.12    169.11 o 
  12   1  18      130.84      -59.95    180.84 o 
  13   1  18        4.81      335.41    191.15 o 
  14   1  18      199.88      830.53    269.96 o 
   0   2  18     6166.10     6617.04    467.12 o 
   1   2  18     2846.39     2827.33    144.32 o 
   2   2  18     9082.45     8913.41    322.76 o 
   3   2  18      112.05      251.33     81.25 o 
   4   2  18     4118.90     3812.04    148.61 o 
   5   2  18     8785.87     8403.13    225.08 o 
   6   2  18       27.59       31.88    103.27 o 
   7   2  18       78.64      145.06    103.67 o 
   8   2  18        3.52      224.02    133.21 o 
   9   2  18       13.04     -133.91    168.52 o 
  10   2  18      215.63        9.52    239.77 o 
  11   2  18      543.91      491.17    180.40 o 
  12   2  18      121.24       74.63    183.21 o 
  13   2  18        2.75      -50.10    186.84 o 
   1   3  18     2875.93     2977.13    143.85 o 
   2   3  18    13631.88    13010.00    276.89 o 
   3   3  18      166.93      163.11     70.68 o 
   4   3  18     5452.49     5566.77    167.93 o 
   5   3  18      331.07      321.25     94.85 o 
   6   3  18      833.57     1008.11    115.19 o 
   7   3  18      263.18      150.91    107.90 o 
   8   3  18     4994.05     5327.15    303.85 o 
   9   3  18       29.55      265.44    218.86 o 
  10   3  18      502.17      525.80    194.25 o 
  11   3  18      180.31     -199.78    199.78 o 
  12   3  18      334.27       10.39    212.36 o 
  13   3  18       18.16       36.08    257.43 o 
   0   4  18    13771.75    13635.05    466.91 o 
   1   4  18     4453.27     4523.40    150.60 o 
   2   4  18    18358.37    18642.29    367.36 o 
   3   4  18      643.32      875.65     97.60 o 
   4   4  18     4743.24     5214.48    172.39 o 
   5   4  18     1306.96     1384.98    136.66 o 
   6   4  18     7369.85     7394.80    199.75 o 
   7   4  18      573.50      645.46    142.37 o 
   8   4  18     2342.12     2403.13    175.26 o 
   9   4  18       20.97     -104.67    206.09 o 
  10   4  18       55.80       89.88    204.21 o 
  11   4  18       84.44      -33.92    196.09 o 
  12   4  18     1267.86     1288.02    216.31 o 
  13   4  18       16.71       82.97    268.96 o 
   1   5  18     1664.21     1745.14    120.46 o 
   2   5  18     3138.90     3181.57    128.74 o 
   3   5  18     4529.37     4805.65    156.08 o 
   4   5  18    11090.10    11917.07    270.17 o 
   5   5  18     1085.05      972.51    108.43 o 
   6   5  18     1571.20     1517.40    143.36 o 
   7   5  18        6.02      176.71    140.03 o 
   8   5  18       56.47      -98.32    149.48 o 
   9   5  18        4.32     -182.52    182.52 o 
  10   5  18     1066.34     1734.21    233.05 o 
  11   5  18       26.45       99.62    281.71 o 
  12   5  18        3.44      108.23    210.99 o 
  13   5  18      136.66      -14.90    327.93 o 
   0   6  18     2688.15     2923.44    195.85 o 
   1   6  18      391.77      555.57    114.13 o 
   2   6  18      296.15      361.55    109.62 o 
   3   6  18     3095.20     3228.03    139.09 o 
   4   6  18     4152.36     4387.64    159.27 o 
   5   6  18     1775.76     1744.36    124.95 o 
   6   6  18      111.17       92.95    126.67 o 
   7   6  18      203.84      156.22    149.25 o 
   8   6  18      674.52      597.26    161.77 o 
   9   6  18     1969.19     2559.08    295.23 o 
  10   6  18      104.89      209.07    205.69 o 
  11   6  18      463.80      622.56    217.43 o 
  12   6  18      168.34      476.28    264.62 o 
   1   7  18    12308.98    12004.99    281.02 o 
   2   7  18      176.58      376.56    117.90 o 
   3   7  18        6.46       48.71    115.39 o 
   4   7  18      424.78      325.02    133.19 o 
   5   7  18     4230.82     3733.82    185.31 o 
   6   7  18     2488.27     2241.10    180.63 o 
   7   7  18      644.74      835.20    168.92 o 
   8   7  18       49.36      376.93    167.56 o 
   9   7  18     1237.90     1507.66    225.95 o 
  10   7  18      914.89     1001.05    235.50 o 
  11   7  18        8.37     -221.40    290.39 o 
  12   7  18      355.99      274.42    337.87 o 
   0   8  18      469.19      356.65    164.11 o 
   1   8  18     1090.78     1187.87    137.80 o 
   2   8  18     6200.65     6785.90    221.70 o 
   3   8  18       82.84      142.18    129.45 o 
   4   8  18     4471.22     4749.79    207.72 o 
   5   8  18     2143.21     2039.22    200.02 o 
   6   8  18     1641.37     1712.68    197.12 o 
   7   8  18        8.72       38.39    177.97 o 
   8   8  18     1212.98     1279.73    202.03 o 
   9   8  18       60.93      120.36    238.41 o 
  10   8  18      279.01      -23.59    323.73 o 
  11   8  18      745.10     1051.62    265.64 o 
   1   9  18      782.58     1035.95    160.36 o 
   2   9  18       77.92      127.96    140.10 o 
   3   9  18     1194.00      967.74    150.86 o 
   4   9  18        9.38       18.05    142.62 o 
   5   9  18      100.16      140.07    168.60 o 
   6   9  18      511.09      286.96    187.67 o 
   7   9  18      194.55      277.24    197.67 o 
   8   9  18       68.58     -196.83    196.83 o 
   9   9  18      184.97     -217.46    240.15 o 
  10   9  18        2.97     -252.54    252.54 o 
   0  10  18      691.76      384.46    234.17 o 
   1  10  18      838.55      938.07    171.46 o 
   2  10  18      356.39      534.73    165.94 o 
   3  10  18        4.65      158.12    168.28 o 
   4  10  18       44.63      189.25    193.30 o 
   5  10  18     2129.69     2124.58    228.05 o 
   6  10  18       12.21     -138.65    182.00 o 
   7  10  18      381.30      246.38    189.65 o 
   8  10  18      481.48      699.97    217.58 o 
   9  10  18        6.93     -265.12    265.12 o 
   1  11  18       50.53      296.18    177.30 o 
   2  11  18       56.73      -14.18    177.98 o 
   3  11  18     1825.15     1683.46    231.57 o 
   4  11  18        3.54     -206.24    206.24 o 
   5  11  18       88.20      259.49    215.80 o 
   6  11  18       98.84       -2.94    223.95 o 
   7  11  18      323.29       34.88    289.00 o 
   8  11  18       76.87      471.58    286.65 o 
   0  12  18      711.89     1029.69    288.22 o 
   1  12  18       85.40      200.01    194.53 o 
   2  12  18       60.81      231.10    228.01 o 
   3  12  18       55.50      -35.87    225.82 o 
   4  12  18       13.96      104.89    257.54 o 
   5  12  18       10.86     -204.15    234.85 o 
   6  12  18      188.98     -243.54    243.54 o 
   7  12  18       43.70      377.56    420.14 o 
   1  13  18      140.06      189.73    293.36 o 
   2  13  18       40.99     -174.96    245.35 o 
   3  13  18        6.03     -246.06    246.06 o 
   4  13  18      138.05      263.77    256.37 o 
   1   1  19      521.34      715.47    118.33 o 
   2   1  19     9908.56    10995.63    295.17 o 
   3   1  19    13752.70    13108.12    505.83 o 
   4   1  19      625.19      362.60     88.31 o 
   5   1  19     1921.58     2022.77    172.28 o 
   6   1  19     2385.80     2420.18    146.32 o 
   7   1  19     1763.08     1803.39    136.73 o 
   8   1  19     2646.22     2512.19    182.13 o 
   9   1  19       10.14      -16.63    245.31 o 
  10   1  19       47.30     -171.56    171.56 o 
  11   1  19      698.41      711.29    187.61 o 
  12   1  19      463.37      482.18    290.74 o 
  13   1  19      314.65      587.39    200.99 o 
   0   2  19     3488.79     2810.07    218.04 o 
   1   2  19      245.42       67.08    109.96 o 
   2   2  19     5430.54     5439.14    270.26 o 
   3   2  19     1120.49     1122.20     96.21 o 
   4   2  19     6415.83     6629.50    232.82 o 
   5   2  19     3046.19     3419.25    153.19 o 
   6   2  19       37.43      -15.79    107.46 o 
   7   2  19      197.86      161.74    114.26 o 
   8   2  19       84.59      103.45    135.63 o 
   9   2  19      219.54      359.52    181.83 o 
  10   2  19        4.03     -179.77    179.77 o 
  11   2  19      576.34      839.72    193.16 o 
  12   2  19      403.12      388.86    190.97 o 
  13   2  19        8.48      179.25    194.88 o 
   1   3  19    51007.96    50997.14   1015.16 o 
   2   3  19     2734.99     3137.77    163.07 o 
   3   3  19    17386.85    17674.40    378.68 o 
   4   3  19      266.02      208.85     81.04 o 
   5   3  19    20188.88    19231.27    388.51 o 
   6   3  19     3898.31     3837.30    147.20 o 
   7   3  19     4039.95     3829.09    200.75 o 
   8   3  19     2565.24     3099.16    185.60 o 
   9   3  19     6670.60     6890.18    305.97 o 
  10   3  19      229.38      200.34    191.74 o 
  11   3  19      505.67      155.81    200.62 o 
  12   3  19       95.34      -74.27    185.81 o 
  13   3  19        5.37       35.27    264.26 o 
   0   4  19    17589.76    17316.69    567.25 o 
   1   4  19      490.93      371.00     93.62 o 
   2   4  19     3720.61     3588.36    137.70 o 
   3   4  19       36.75      -54.76     93.20 o 
   4   4  19     6487.32     5765.91    182.31 o 
   5   4  19     6459.54     6683.10    192.19 o 
   6   4  19      658.10      563.97    105.62 o 
   7   4  19      657.32      497.36    182.78 o 
   8   4  19        6.40     -149.05    149.05 o 
   9   4  19       40.24      185.15    193.54 o 
  10   4  19       75.51      206.27    319.59 o 
  11   4  19     2261.11     2468.16    242.40 o 
  12   4  19      114.08     -209.20    209.20 o 
  13   4  19      180.24      127.45    276.17 o 
   1   5  19     7227.90     7565.21    220.52 o 
   2   5  19     7554.99     7792.82    241.90 o 
   3   5  19      296.60      326.89     99.31 o 
   4   5  19      941.64     1038.13    119.87 o 
   5   5  19      457.80      433.66    107.45 o 
   6   5  19      918.56      964.92    115.56 o 
   7   5  19     3994.12     3882.32    204.48 o 
   8   5  19     1589.85     1819.07    177.83 o 
   9   5  19      263.12      307.93    196.79 o 
  10   5  19        2.84       20.86    199.63 o 
  11   5  19      223.26      432.53    216.06 o 
  12   5  19      279.50     -169.06    216.84 o 
   0   6  19      454.09      578.40    165.92 o 
   1   6  19     1164.18     1126.66    126.56 o 
   2   6  19      664.57      604.94    121.05 o 
   3   6  19      269.13       96.07    105.71 o 
   4   6  19      350.33      327.99    110.50 o 
   5   6  19     3663.22     4133.16    160.72 o 
   6   6  19       63.59      126.54    129.49 o 
   7   6  19     1374.10     1471.18    185.88 o 
   8   6  19       77.88     -159.38    159.38 o 
   9   6  19      681.91     1167.43    235.26 o 
  10   6  19      303.02      517.58    219.21 o 
  11   6  19      505.77      595.24    224.90 o 
  12   6  19       31.55     -108.75    223.52 o 
   1   7  19     3995.45     3996.90    166.52 o 
   2   7  19      235.43      381.64    124.20 o 
   3   7  19    15865.26    15477.83    382.47 o 
   4   7  19       47.06       68.41    161.88 o 
   5   7  19     1715.02     1937.67    164.35 o 
   6   7  19       31.65       99.89    155.89 o 
   7   7  19     1687.15     1752.97    190.23 o 
   8   7  19      312.12      429.67    173.17 o 
   9   7  19     1480.67     1612.73    233.65 o 
  10   7  19       15.23     -199.33    214.89 o 
  11   7  19      431.96      639.15    246.07 o 
   0   8  19      280.52      214.62    177.12 o 
   1   8  19      189.69      435.22    157.45 o 
   2   8  19     3181.80     3569.20    200.68 o 
   3   8  19     1299.53     1087.86    144.83 o 
   4   8  19     1489.27     1381.87    165.38 o 
   5   8  19       28.39      362.83    175.91 o 
   6   8  19      153.08      165.60    186.71 o 
   7   8  19       49.17       36.42    190.14 o 
   8   8  19      334.82      394.86    199.29 o 
   9   8  19     1859.29     1716.64    268.45 o 
  10   8  19       44.24     -138.12    267.00 o 
  11   8  19        3.71       81.31    257.64 o 
   1   9  19      665.14      849.22    160.87 o 
   2   9  19      700.59      777.16    162.39 o 
   3   9  19      673.48      690.83    151.22 o 
   4   9  19      990.10     1079.50    161.46 o 
   5   9  19     1077.57     1101.61    189.87 o 
   6   9  19      371.10      211.66    197.30 o 
   7   9  19        9.85     -198.78    198.78 o 
   8   9  19        8.59     -157.97    202.98 o 
   9   9  19        4.50      110.18    308.24 o 
  10   9  19       87.35       67.88    261.61 o 
   0  10  19      649.55      843.21    291.66 o 
   1  10  19       46.73      -48.94    166.33 o 
   2  10  19      285.01      244.55    171.70 o 
   3  10  19      269.81      -27.88    168.62 o 
   4  10  19      241.13      344.69    199.63 o 
   5  10  19      395.42      188.08    207.65 o 
   6  10  19       38.10     -110.34    208.09 o 
   7  10  19       17.57      -29.52    363.65 o 
   8  10  19        1.25      -43.68    233.50 o 
   9  10  19      271.63       89.26    275.93 o 
   1  11  19        0.78      190.22    180.31 o 
   2  11  19       29.60       24.68    184.47 o 
   3  11  19      861.48      726.93    222.56 o 
   4  11  19      312.83      403.03    219.52 o 
   5  11  19      106.17      -33.64    221.34 o 
   6  11  19      701.22      591.40    233.19 o 
   7  11  19        5.59     -229.16    229.16 o 
   8  11  19      131.32     -173.04    279.95 o 
   0  12  19      139.40       19.99    281.70 o 
   1  12  19      265.08      229.91    199.68 o 
   2  12  19      718.47      973.71    243.69 o 
   3  12  19      226.46      347.68    232.52 o 
   4  12  19      376.60      392.94    233.44 o 
   5  12  19      154.71       47.44    262.45 o 
   6  12  19       63.54      333.71    247.80 o 
   1  13  19      454.24      544.78    250.71 o 
   2  13  19       60.70      287.93    333.39 o 
   3  13  19      229.21      166.34    260.26 o 
   4  13  19        0.17     -115.39    255.80 o 
   0   0  20    10574.64    10322.84    644.26 o 
   1   0  20    13817.77    14240.94    622.20 o 
   2   0  20      703.25      462.11    165.14 o 
   3   0  20     2440.13     2507.62    381.27 o 
   4   0  20     2390.43     2371.57    174.11 o 
   5   0  20     4964.79     4967.10    222.49 o 
   6   0  20     6227.78     5950.96    492.85 o 
   7   0  20    14585.41    13348.42    483.73 o 
   8   0  20     1706.43     1429.84    532.98 o 
   9   0  20     3778.16     3570.80    390.22 o 
  10   0  20      545.06      477.38    261.13 o 
  11   0  20        1.12      473.25    401.45 o 
  12   0  20      232.32       79.83    274.14 o 
  13   0  20     1340.38     1811.05    316.93 o 
   1   1  20    17350.79    17534.04    409.94 o 
   2   1  20    10078.45    10674.69    419.50 o 
   3   1  20      845.91      974.58    127.70 o 
   4   1  20     2646.79     2984.70    143.70 o 
   5   1  20     8199.08     7728.20    292.85 o 
   6   1  20     1293.70     1102.91    131.25 o 
   7   1  20       69.72       66.11    122.19 o 
   8   1  20     7489.09     6673.49    307.73 o 
   9   1  20     1448.79     1404.82    219.72 o 
  10   1  20      145.35      267.63    195.32 o 
  11   1  20      647.87      348.42    188.81 o 
  12   1  20       52.22      361.26    194.57 o 
  13   1  20      765.36      908.40    303.84 o 
   0   2  20    10406.71     8644.70    421.00 o 
   1   2  20    24867.77    22530.09    561.03 o 
   2   2  20    15086.80    13686.01    365.54 o 
   3   2  20     2132.97     2133.15    116.01 o 
   4   2  20    19622.24    18423.51    430.35 o 
   5   2  20     6138.91     5540.18    185.29 o 
   6   2  20     7405.34     7484.06    333.66 o 
   7   2  20    14176.66    14080.41    329.98 o 
   8   2  20       27.24      -69.66    140.95 o 
   9   2  20      320.18      580.04    195.15 o 
  10   2  20      467.26      288.30    240.85 o 
  11   2  20       50.10     -139.40    182.97 o 
  12   2  20      511.18      679.02    206.45 o 
  13   2  20      403.86      463.65    250.14 o 
   1   3  20     1121.21     1107.66    128.43 o 
   2   3  20     1903.84     1998.35    164.78 o 
   3   3  20     2466.61     2703.29    168.99 o 
   4   3  20       31.01       26.20     85.16 o 
   5   3  20     3794.27     3960.32    178.90 o 
   6   3  20      918.03      763.67    122.72 o 
   7   3  20      273.90      119.03    142.49 o 
   8   3  20     1116.87     1160.58    164.17 o 
   9   3  20     1273.32     1257.13    208.62 o 
  10   3  20      119.55      191.78    201.52 o 
  11   3  20     1175.20     1042.99    222.10 o 
  12   3  20       80.16      -70.97    196.17 o 
  13   3  20        4.69     -209.64    225.70 o 
   0   4  20    18040.76    17183.41    568.66 o 
   1   4  20     1703.98     1712.83    122.51 o 
   2   4  20     2995.90     2825.59    136.89 o 
   3   4  20      312.78      254.97    101.12 o 
   4   4  20      795.67      949.50    112.35 o 
   5   4  20     1218.63     1343.61    118.10 o 
   6   4  20     4368.86     4306.50    162.59 o 
   7   4  20        4.49     -143.78    143.78 o 
   8   4  20     1927.39     1904.70    179.43 o 
   9   4  20        0.34     -198.14    251.95 o 
  10   4  20        3.47      -11.20    200.38 o 
  11   4  20     1293.88      914.20    229.37 o 
  12   4  20      164.97       88.86    235.35 o 
  13   4  20       43.15     -278.93    278.93 o 
   1   5  20      988.64      703.73    101.05 o 
   2   5  20      690.99      732.03    107.76 o 
   3   5  20     8685.41     8927.91    229.99 o 
   4   5  20      453.24      307.59    109.85 o 
   5   5  20      584.35      715.01    115.59 o 
   6   5  20      153.39      245.67    113.58 o 
   7   5  20      246.33       32.18    157.05 o 
   8   5  20       81.80       11.91    160.89 o 
   9   5  20     1417.14     1514.66    225.21 o 
  10   5  20       55.45     -208.48    208.48 o 
  11   5  20      798.69      766.98    225.68 o 
  12   5  20        3.89      127.43    225.06 o 
   0   6  20    18467.55    19502.49    570.87 o 
   1   6  20     1281.28     1335.87    135.85 o 
   2   6  20     6104.98     5895.77    202.82 o 
   3   6  20     2437.81     2529.43    149.55 o 
   4   6  20     1117.26     1247.09    125.11 o 
   5   6  20     4560.48     4670.99    187.64 o 
   6   6  20     1317.37     1321.02    170.32 o 
   7   6  20       35.53      155.00    161.80 o 
   8   6  20       52.61       94.13    170.41 o 
   9   6  20      549.93      618.29    220.15 o 
  10   6  20       46.45       77.26    311.70 o 
  11   6  20      326.23      281.64    230.46 o 
  12   6  20      635.94      847.38    242.11 o 
   1   7  20     4150.81     3805.58    182.64 o 
   2   7  20     1062.49     1236.90    152.27 o 
   3   7  20     2266.77     2534.53    173.41 o 
   4   7  20      263.95      -63.05    142.51 o 
   5   7  20      848.85      755.72    153.86 o 
   6   7  20     1574.44     1856.59    182.24 o 
   7   7  20        0.75     -167.91    167.91 o 
   8   7  20     1126.64     1499.72    197.28 o 
   9   7  20       23.35       11.92    282.91 o 
  10   7  20       55.93       97.47    230.74 o 
  11   7  20       46.06      368.66    247.71 o 
   0   8  20     1524.30     1549.88    257.20 o 
   1   8  20      550.70      555.21    141.92 o 
   2   8  20     3067.46     2930.35    177.09 o 
   3   8  20      837.26      869.57    150.94 o 
   4   8  20     2241.36     2238.96    181.00 o 
   5   8  20      585.86      717.02    189.55 o 
   6   8  20     2431.30     2684.14    229.78 o 
   7   8  20      519.25      629.61    203.46 o 
   8   8  20      413.81      165.07    202.28 o 
   9   8  20      255.62      192.64    279.82 o 
  10   8  20       40.92      439.20    266.42 o 
  11   8  20      291.50      480.27    462.70 o 
   1   9  20      137.18      221.63    157.90 o 
   2   9  20      636.34      312.78    162.02 o 
   3   9  20     2969.87     3403.45    205.06 o 
   4   9  20       76.62      141.23    169.21 o 
   5   9  20        3.50      123.03    177.93 o 
   6   9  20       41.45      131.42    282.01 o 
   7   9  20      323.86      210.30    205.53 o 
   8   9  20      440.68      327.16    260.89 o 
   9   9  20      467.14      482.95    268.39 o 
  10   9  20       12.30      -39.62    292.50 o 
   0  10  20      198.34      153.55    246.48 o 
   1  10  20        0.51     -167.89    167.89 o 
   2  10  20      409.89      470.01    175.64 o 
   3  10  20        1.30     -172.50    172.50 o 
   4  10  20        8.56      328.92    242.72 o 
   5  10  20      337.22      198.16    209.30 o 
   6  10  20        3.49      358.39    216.19 o 
   7  10  20        0.57      -96.57    223.05 o 
   8  10  20        1.69      -43.83    265.24 o 
   9  10  20      114.16       74.87    277.98 o 
   1  11  20      188.42      184.65    185.10 o 
   2  11  20       39.43     -184.54    184.54 o 
   3  11  20       37.73     -303.57    322.03 o 
   4  11  20       99.83      -41.56    221.69 o 
   5  11  20       40.54      110.28    230.56 o 
   6  11  20        0.96      101.22    237.99 o 
   7  11  20       97.87     -239.26    239.26 o 
   0  12  20     2157.34     1586.19    314.68 o 
   1  12  20       42.62     -192.37    192.37 o 
   2  12  20        2.22     -231.97    231.97 o 
   3  12  20       37.20        8.20    265.51 o 
   4  12  20      255.43      239.68    243.91 o 
   5  12  20       87.81      515.27    244.37 o 
   6  12  20      331.42      516.61    261.29 o 
   1  13  20      247.74      277.83    257.51 o 
   2  13  20       21.88     -151.02    246.07 o 
   3  13  20       68.95     -251.63    251.63 o 
   1   1  21      446.43      545.43    124.45 o 
   2   1  21      146.68       97.67    121.96 o 
   3   1  21    16939.76    16297.94    520.12 o 
   4   1  21        6.11      -82.20    104.75 o 
   5   1  21      353.01      132.54    126.76 o 
   6   1  21     5985.91     5684.42    233.27 o 
   7   1  21       17.38      108.37    128.59 o 
   8   1  21       35.95       69.48    186.42 o 
   9   1  21     1646.83     1532.06    219.98 o 
  10   1  21        1.07      145.33    196.20 o 
  11   1  21      394.42       79.93    195.97 o 
  12   1  21      330.48      416.19    205.45 o 
  13   1  21        4.07      158.13    253.20 o 
   0   2  21    25236.97    23778.56    751.70 o 
   1   2  21        4.33     -116.16    116.16 o 
   2   2  21      626.46      322.96    125.69 o 
   3   2  21     1573.02     1481.65    128.09 o 
   4   2  21     1148.04     1318.45    127.08 o 
   5   2  21     8908.46     8476.23    242.07 o 
   6   2  21     5373.52     5523.78    197.17 o 
   7   2  21      323.32      485.36    126.87 o 
   8   2  21        2.38      358.91    188.33 o 
   9   2  21     1164.60     1397.39    252.09 o 
  10   2  21      163.60       21.46    303.78 o 
  11   2  21       84.42      -47.79    213.48 o 
  12   2  21       39.06     -200.16    200.16 o 
  13   2  21        7.83      423.62    210.42 o 
   1   3  21    11894.18    10367.75    316.28 o 
   2   3  21      399.50      316.84     99.00 o 
   3   3  21     2758.21     2892.62    127.93 o 
   4   3  21    11294.25    10737.99    261.80 o 
   5   3  21     5284.54     5666.29    184.37 o 
   6   3  21     9314.07     8881.79    249.64 o 
   7   3  21      364.71      205.11    150.79 o 
   8   3  21      172.72      128.15    153.75 o 
   9   3  21     1703.43     1849.65    226.00 o 
  10   3  21     1507.45     1611.15    229.16 o 
  11   3  21       23.91     -213.06    213.06 o 
  12   3  21      843.87      274.32    289.00 o 
  13   3  21      135.84      109.21    234.92 o 
   0   4  21    37354.91    36143.55   1056.35 o 
   1   4  21      999.91      869.85    127.11 o 
   2   4  21      564.92      423.23    107.57 o 
   3   4  21      150.56       45.88    106.10 o 
   4   4  21     1194.57      990.14    118.23 o 
   5   4  21     1488.65     1612.72    127.56 o 
   6   4  21     7852.41     8099.82    288.51 o 
   7   4  21      224.98        3.91    154.46 o 
   8   4  21     1865.03     1807.85    183.73 o 
   9   4  21      746.19      797.34    223.66 o 
  10   4  21      256.66      198.04    213.02 o 
  11   4  21      278.25      333.69    224.86 o 
  12   4  21       76.57     -215.83    215.83 o 
   1   5  21     4051.07     3905.22    145.31 o 
   2   5  21      318.19      530.37    108.89 o 
   3   5  21    14818.54    15652.89    339.32 o 
   4   5  21      127.99      154.26    112.02 o 
   5   5  21       87.47      231.06    118.54 o 
   6   5  21     6640.77     6716.74    275.13 o 
   7   5  21        1.27        1.72    160.54 o 
   8   5  21      190.96      190.76    172.32 o 
   9   5  21      270.54      292.66    212.91 o 
  10   5  21        2.81      225.93    224.24 o 
  11   5  21      224.29      217.76    229.31 o 
  12   5  21     1198.90     1033.88    248.38 o 
   0   6  21     4407.27     4465.55    263.82 o 
   1   6  21     1949.50     2140.64    151.93 o 
   2   6  21      643.98      970.24    136.98 o 
   3   6  21      487.87      160.08    118.20 o 
   4   6  21      110.81      162.47    130.14 o 
   5   6  21     2196.56     2653.83    164.05 o 
   6   6  21     1726.74     1875.12    184.79 o 
   7   6  21      333.92      202.91    166.48 o 
   8   6  21      156.68      410.36    178.52 o 
   9   6  21      750.19      754.45    228.72 o 
  10   6  21       71.15      475.30    236.72 o 
  11   6  21      227.37      437.24    234.27 o 
  12   6  21      218.39      387.90    245.40 o 
   1   7  21       22.88      126.44    137.03 o 
   2   7  21       39.14       76.03    145.11 o 
   3   7  21     8748.17     7973.43    270.16 o 
   4   7  21       10.83      -20.71    148.39 o 
   5   7  21       27.57     -139.68    139.68 o 
   6   7  21       92.56       25.70    170.32 o 
   7   7  21      154.38       19.22    204.51 o 
   8   7  21       54.59     -180.25    180.25 o 
   9   7  21      518.33      362.99    254.18 o 
  10   7  21       17.47      282.64    244.92 o 
  11   7  21      103.36       59.77    245.31 o 
   0   8  21     1885.97     1668.68    239.97 o 
   1   8  21      416.91      511.18    156.16 o 
   2   8  21     1480.26     1497.90    163.56 o 
   3   8  21       95.36      220.20    150.32 o 
   4   8  21      993.81     1171.78    174.92 o 
   5   8  21      253.96      402.61    195.73 o 
   6   8  21     1447.99     1314.57    217.57 o 
   7   8  21       90.52     -194.06    202.31 o 
   8   8  21      600.51      262.87    227.08 o 
   9   8  21        8.29     -257.15    265.69 o 
  10   8  21       32.98      -73.41    270.71 o 
   1   9  21     1159.29     1089.93    174.40 o 
   2   9  21        1.49      -38.83    166.76 o 
   3   9  21      581.95     1449.91    205.13 o 
   4   9  21     1204.54     1388.65    216.12 o 
   5   9  21     1029.05     1267.37    221.45 o 
   6   9  21      192.70       15.87    200.03 o 
   7   9  21       38.80       36.56    215.29 o 
   8   9  21      325.99      430.69    271.30 o 
   9   9  21      560.84      804.92    284.89 o 
   0  10  21     1608.51     1741.78    282.44 o 
   1  10  21       63.13       95.91    175.94 o 
   2  10  21      828.73      834.19    188.34 o 
   3  10  21       77.51      -54.73    179.07 o 
   4  10  21      478.86      573.59    224.01 o 
   5  10  21      749.50      487.79    228.99 o 
   6  10  21      295.93      321.36    228.20 o 
   7  10  21      273.24      273.19    235.44 o 
   8  10  21       52.79      -82.28    335.61 o 
   1  11  21       48.49      -30.22    215.46 o 
   2  11  21        3.48      248.80    194.71 o 
   3  11  21      500.63      591.05    232.74 o 
   4  11  21      573.47      341.11    233.98 o 
   5  11  21       78.56      271.31    261.34 o 
   6  11  21      141.91      257.81    242.11 o 
   7  11  21        0.49     -238.98    238.98 o 
   0  12  21       18.93     -288.38    384.65 o 
   1  12  21      101.07      -89.68    203.76 o 
   2  12  21      113.38      121.08    235.25 o 
   3  12  21       58.74      159.03    244.90 o 
   4  12  21      198.25      209.86    300.20 o 
   5  12  21      101.59     -140.49    255.86 o 
   1  13  21      116.35      240.79    265.30 o 
   2  13  21       22.06     -212.98    291.62 o 
   0   0  22    28047.05    32359.84   1374.97 o 
   1   0  22     9593.33    10398.98    621.35 o 
   2   0  22     7606.27     8118.79    366.68 o 
   3   0  22    13559.51    13332.26    665.31 o 
   4   0  22       20.17     -140.32    140.32 o 
   5   0  22     2248.15     1981.91    169.84 o 
   6   0  22     1689.15     1923.02    223.23 o 
   7   0  22    11089.73    11067.22    440.61 o 
   8   0  22       61.73     -174.76    363.13 o 
   9   0  22     3256.12     3048.92    486.13 o 
  10   0  22     1201.36      474.90    267.19 o 
  11   0  22       12.98     -316.42    316.42 o 
  12   0  22      305.47      307.10    293.15 o 
  13   0  22      129.91      220.03    398.18 o 
   1   1  22     8786.38     9920.82    380.48 o 
   2   1  22     6375.92     5837.23    251.81 o 
   3   1  22     8535.34     7875.42    392.03 o 
   4   1  22    14085.84    13256.96    354.43 o 
   5   1  22     2506.36     2561.22    166.42 o 
   6   1  22      224.57      131.86    138.92 o 
   7   1  22        8.99     -131.68    131.68 o 
   8   1  22      151.08       19.73    185.95 o 
   9   1  22       61.87     -179.14    194.13 o 
  10   1  22     2306.73     2082.22    240.86 o 
  11   1  22       13.85      -94.75    194.98 o 
  12   1  22      109.66      524.89    210.95 o 
  13   1  22      572.51      618.52    220.94 o 
   0   2  22     7973.69     6697.65    332.52 o 
   1   2  22    22021.31    20958.13    491.91 o 
   2   2  22    18832.87    16634.36    663.28 o 
   3   2  22      293.08      127.45    134.19 o 
   4   2  22      409.81      398.60    119.23 o 
   5   2  22     6364.50     5919.14    228.84 o 
   6   2  22     4249.98     4254.68    181.19 o 
   7   2  22     9544.15     9344.51    325.65 o 
   8   2  22     5245.58     5143.53    316.97 o 
   9   2  22      816.71      876.82    216.50 o 
  10   2  22       59.02      209.86    211.61 o 
  11   2  22       19.60       59.45    216.74 o 
  12   2  22     2277.39     2337.93    450.52 o 
  13   2  22      760.09      625.20    221.70 o 
   1   3  22      267.10       69.46    133.15 o 
   2   3  22     4611.78     4156.17    164.16 o 
   3   3  22     1245.71      993.47    109.96 o 
   4   3  22     9882.21     9948.02    253.92 o 
   5   3  22       14.45      126.40    111.15 o 
   6   3  22       14.78        9.63    125.74 o 
   7   3  22      432.85      114.56    158.24 o 
   8   3  22      653.94      810.53    206.04 o 
   9   3  22      104.85        4.25    204.74 o 
  10   3  22     1211.86     1460.56    314.30 o 
  11   3  22       22.23       78.07    221.56 o 
  12   3  22       12.92       18.87    211.24 o 
   0   4  22      589.69      664.19    123.52 o 
   1   4  22     1297.26     1286.03    121.79 o 
   2   4  22     2682.67     2655.35    139.37 o 
   3   4  22        7.37       68.74    109.65 o 
   4   4  22        9.68      -46.43    113.16 o 
   5   4  22     8087.00     8637.91    354.20 o 
   6   4  22      456.09      480.93    159.47 o 
   7   4  22      361.17      333.93    165.93 o 
   8   4  22       47.68       84.54    180.40 o 
   9   4  22       26.45     -202.89    202.89 o 
  10   4  22       56.69      151.36    224.70 o 
  11   4  22      352.85      -23.46    228.65 o 
  12   4  22      117.16      -10.31    233.13 o 
   1   5  22      958.82      822.25    100.12 o 
   2   5  22     1791.45     1923.38    129.73 o 
   3   5  22     4553.74     4736.79    240.92 o 
   4   5  22       62.30      152.92    117.92 o 
   5   5  22        0.40      -53.92    119.74 o 
   6   5  22       20.93        2.18    158.20 o 
   7   5  22       83.30      -44.88    167.89 o 
   8   5  22     1662.36     1302.08    223.08 o 
   9   5  22      230.22      295.64    225.87 o 
  10   5  22      164.18      285.78    225.66 o 
  11   5  22      643.27      290.48    275.42 o 
  12   5  22       33.56     -236.31    236.31 o 
   0   6  22    22641.26    24450.85    699.22 o 
   1   6  22       27.93      -39.07    130.25 o 
   2   6  22        2.92      -45.67    145.07 o 
   3   6  22       90.65        0.13    128.43 o 
   4   6  22       32.25      115.39    136.18 o 
   5   6  22      271.04      266.38    140.70 o 
   6   6  22     9829.95     9942.68    325.97 o 
   7   6  22      401.73      639.77    180.73 o 
   8   6  22      670.73      764.38    207.95 o 
   9   6  22      773.29      327.53    233.60 o 
  10   6  22      334.72      186.48    240.45 o 
  11   6  22      149.23      204.14    250.14 o 
   1   7  22      508.01      514.43    173.75 o 
   2   7  22      708.06      592.41    157.08 o 
   3   7  22     4120.15     4380.85    216.51 o 
   4   7  22      239.44       14.30    155.81 o 
   5   7  22       47.46     -165.80    165.80 o 
   6   7  22      242.95      254.29    175.41 o 
   7   7  22       34.89       32.45    186.63 o 
   8   7  22      546.53      497.95    214.02 o 
   9   7  22      177.47      480.05    249.48 o 
  10   7  22      103.18       46.34    242.10 o 
  11   7  22       49.16      163.59    256.09 o 
   0   8  22      132.74       59.53    227.00 o 
   1   8  22     1840.83     1799.69    184.99 o 
   2   8  22     1311.75     1474.00    178.47 o 
   3   8  22      394.59      388.64    165.00 o 
   4   8  22       14.72      147.62    166.74 o 
   5   8  22       42.35       82.98    196.03 o 
   6   8  22       22.37     -123.20    200.36 o 
   7   8  22     3043.30     3399.94    260.81 o 
   8   8  22      250.87      346.85    265.88 o 
   9   8  22       29.27      -58.96    277.63 o 
  10   8  22      326.16      448.43    345.76 o 
   1   9  22       76.14      -38.28    188.46 o 
   2   9  22       39.86      151.12    167.76 o 
   3   9  22     7601.62     7326.77    282.04 o 
   4   9  22      389.60      730.39    211.74 o 
   5   9  22        4.43     -207.97    207.97 o 
   6   9  22       16.01     -119.71    246.60 o 
   7   9  22      178.90      195.80    216.41 o 
   8   9  22      357.30      114.31    278.50 o 
   9   9  22      739.09      220.24    289.74 o 
   0  10  22     1196.43     1502.54    291.66 o 
   1  10  22      365.51      562.72    192.75 o 
   2  10  22      351.95      321.96    198.96 o 
   3  10  22      118.52     -112.84    197.84 o 
   4  10  22      361.68      195.52    225.50 o 
   5  10  22      441.82      468.81    231.60 o 
   6  10  22      760.36      725.55    241.26 o 
   7  10  22       52.87      232.64    240.36 o 
   8  10  22       68.41      -33.59    294.60 o 
   1  11  22       49.49       94.08    194.09 o 
   2  11  22      134.21     -218.83    218.83 o 
   3  11  22        5.71      -50.42    235.80 o 
   4  11  22       47.23       78.85    251.86 o 
   5  11  22        3.34      186.65    245.70 o 
   6  11  22       15.04     -246.37    246.37 o 
   7  11  22      170.17      -14.75    255.97 o 
   0  12  22       84.19       -3.32    301.07 o 
   1  12  22      155.50      120.35    218.43 o 
   2  12  22       13.84     -124.56    243.85 o 
   3  12  22       10.17      158.35    254.89 o 
   4  12  22      115.28      219.21    258.76 o 
   5  12  22      503.61      452.80    273.99 o 
   1  13  22      514.61      688.78    691.12 o 
   1   1  23     1132.11     1265.61    145.24 o 
   2   1  23      840.73      958.21    145.98 o 
   3   1  23    16532.77    16298.66    415.74 o 
   4   1  23     1255.78     1227.56    135.26 o 
   5   1  23     2370.20     2183.13    154.44 o 
   6   1  23      189.46      279.83    144.29 o 
   7   1  23      918.43     1317.08    155.71 o 
   8   1  23      890.55     1042.59    218.72 o 
   9   1  23     1608.65     1448.74    233.19 o 
  10   1  23      456.45      464.41    244.65 o 
  11   1  23      884.44      600.50    212.34 o 
  12   1  23      503.16      572.67    216.15 o 
   0   2  23     9263.02     8771.62    574.01 o 
   1   2  23      120.72      -10.38    134.83 o 
   2   2  23     8473.88     7428.69    255.71 o 
   3   2  23       36.26      -57.74    116.62 o 
   4   2  23     2318.22     2454.68    155.74 o 
   5   2  23       82.89      224.63    149.24 o 
   6   2  23     2226.19     2350.79    227.94 o 
   7   2  23      228.79      436.03    163.43 o 
   8   2  23       47.88      235.55    200.44 o 
   9   2  23      995.10     1167.73    229.01 o 
  10   2  23        6.97     -261.79    332.85 o 
  11   2  23       73.41      207.59    225.90 o 
  12   2  23      107.09       27.52    262.10 o 
   1   3  23     6125.25     5677.39    231.89 o 
   2   3  23       55.80     -103.00    103.00 o 
   3   3  23     4054.84     3855.23    178.37 o 
   4   3  23    10429.00    10118.48    262.34 o 
   5   3  23     2574.22     2297.09    201.56 o 
   6   3  23     1647.47     1621.96    153.98 o 
   7   3  23       51.07      333.40    164.84 o 
   8   3  23     1527.25     2029.18    233.23 o 
   9   3  23        0.87     -205.73    205.73 o 
  10   3  23     3460.54     3853.93    283.20 o 
  11   3  23      127.76        6.92    222.36 o 
  12   3  23       63.32      112.21    235.29 o 
   0   4  23     7946.33     7793.48    293.95 o 
   1   4  23     1036.35     1170.28    127.97 o 
   2   4  23     2126.89     2177.13    140.13 o 
   3   4  23      890.04      823.88    131.52 o 
   4   4  23      708.69      908.43    135.49 o 
   5   4  23     1539.07     1410.90    138.52 o 
   6   4  23      973.61      907.82    147.42 o 
   7   4  23     1086.22     1285.62    223.56 o 
   8   4  23       29.31      -98.27    203.40 o 
   9   4  23     1669.37     1399.60    288.18 o 
  10   4  23      164.31      464.26    362.97 o 
  11   4  23      119.46       89.69    308.48 o 
  12   4  23        0.87      137.99    239.95 o 
   1   5  23     5308.73     5587.02    205.25 o 
   2   5  23     3123.88     2670.34    146.25 o 
   3   5  23    29436.72    28801.87    556.35 o 
   4   5  23     2713.36     3060.51    171.01 o 
   5   5  23     2144.78     2123.07    180.28 o 
   6   5  23     2296.90     2550.83    269.35 o 
   7   5  23     1614.09     1164.45    192.54 o 
   8   5  23      755.61      444.53    227.35 o 
   9   5  23     3634.69     3739.37    293.21 o 
  10   5  23      595.47      606.48    395.61 o 
  11   5  23      670.92      436.90    250.09 o 
   0   6  23      172.47      401.50    189.36 o 
   1   6  23      171.80      -49.86    147.34 o 
   2   6  23     2039.97     2222.49    178.68 o 
   3   6  23      568.81      389.78    138.70 o 
   4   6  23      501.37      513.87    146.96 o 
   5   6  23      759.23      704.68    151.60 o 
   6   6  23       32.10      151.09    218.14 o 
   7   6  23        0.13     -180.29    180.29 o 
   8   6  23      240.61     -224.54    224.54 o 
   9   6  23     1715.26     2056.22    288.79 o 
  10   6  23       20.18      253.72    245.49 o 
  11   6  23      103.65       49.64    250.60 o 
   1   7  23       82.34       27.27    169.71 o 
   2   7  23      239.17      185.70    164.69 o 
   3   7  23     1821.82     1576.12    183.26 o 
   4   7  23      117.93      248.09    168.73 o 
   5   7  23      158.11       49.64    177.79 o 
   6   7  23      679.24      681.85    191.08 o 
   7   7  23      524.12      600.32    199.13 o 
   8   7  23      103.94      -10.78    234.44 o 
   9   7  23        5.49     -149.55    248.37 o 
  10   7  23        3.69     -197.28    258.47 o 
   0   8  23        2.25      100.22    237.55 o 
   1   8  23        7.30     -165.40    165.40 o 
   2   8  23      306.43       99.27    166.62 o 
   3   8  23       82.61     -186.23    186.23 o 
   4   8  23       14.30      161.72    174.43 o 
   5   8  23      176.95       77.96    204.65 o 
   6   8  23        0.94     -123.37    209.65 o 
   7   8  23      101.73     -120.40    214.31 o 
   8   8  23        3.37       38.63    269.25 o 
   9   8  23      317.58     -102.11    280.24 o 
  10   8  23        7.68     -153.94    291.16 o 
   1   9  23     3873.71     4295.61    273.07 o 
   2   9  23       94.64      -40.90    184.33 o 
   3   9  23      953.30     1166.87    199.24 o 
   4   9  23      827.76      792.66    224.85 o 
   5   9  23     1275.87     1126.07    230.88 o 
   6   9  23      295.37      429.60    224.70 o 
   7   9  23      481.88      464.85    236.76 o 
   8   9  23      391.56      197.16    292.00 o 
   9   9  23      585.74      421.45    299.16 o 
   0  10  23     5097.32     6007.10    385.94 o 
   1  10  23      458.68      834.69    198.67 o 
   2  10  23      319.46      384.16    198.39 o 
   3  10  23        9.01      -38.59    227.24 o 
   4  10  23      128.13      368.18    234.82 o 
   5  10  23        6.03      285.07    235.63 o 
   6  10  23      690.35     1046.56    254.72 o 
   7  10  23      676.15      396.59    252.53 o 
   8  10  23        5.26     -155.50    299.16 o 
   1  11  23       21.67      -34.32    209.54 o 
   2  11  23      247.20      288.53    208.35 o 
   3  11  23      748.40      730.92    245.00 o 
   4  11  23        2.00      299.29    248.07 o 
   5  11  23       94.62      743.04    275.78 o 
   6  11  23       79.98      -29.20    340.96 o 
   0  12  23        8.48     -306.43    306.43 o 
   1  12  23      387.26      263.84    223.32 o 
   2  12  23      102.64      410.58    274.15 o 
   3  12  23       99.33       24.38    261.52 o 
   4  12  23       84.69      422.98    270.47 o 
   0   0  24    24290.24    23795.41   1136.25 o 
   1   0  24     8233.46     7827.11    368.81 o 
   2   0  24       86.12      168.09    198.39 o 
   3   0  24     1650.02     1743.08    327.35 o 
   4   0  24     2597.29     2373.36    202.56 o 
   5   0  24    29544.96    28448.60   1515.76 o 
   6   0  24    10269.55    10077.08    544.48 o 
   7   0  24        3.99      -37.85    300.95 o 
   8   0  24       73.73     -310.28    310.28 o 
   9   0  24     2992.05     1984.65    397.58 o 
  10   0  24      889.27      295.15    468.82 o 
  11   0  24     1775.86     1930.57    326.83 o 
  12   0  24        2.91      -62.38    343.26 o 
   1   1  24     3351.95     3277.17    185.64 o 
   2   1  24     5972.74     6357.71    361.11 o 
   3   1  24    20807.83    20033.93    612.92 o 
   4   1  24    18659.61    19166.37    665.96 o 
   5   1  24      764.84      816.33    132.11 o 
   6   1  24     1141.67     1071.58    161.99 o 
   7   1  24       17.90      -92.03    195.29 o 
   8   1  24      384.54      308.72    209.33 o 
   9   1  24      412.61      281.69    221.05 o 
  10   1  24     2087.96     1915.59    251.63 o 
  11   1  24      862.71     1173.90    288.93 o 
  12   1  24       60.74      619.80    226.04 o 
   0   2  24     1906.38     2085.13    236.71 o 
   1   2  24      803.04      734.55    149.45 o 
   2   2  24    11089.15    10173.48    569.75 o 
   3   2  24        4.61        9.58    127.44 o 
   4   2  24     3634.84     3312.92    189.74 o 
   5   2  24     8405.16     7489.78    237.36 o 
   6   2  24     2030.26     1973.27    190.38 o 
   7   2  24      232.98      -48.64    163.39 o 
   8   2  24     2023.02     2109.46    268.74 o 
   9   2  24      115.88      362.90    232.54 o 
  10   2  24      131.94      326.08    229.14 o 
  11   2  24     1145.08      913.57    242.28 o 
  12   2  24      169.11      223.28    222.65 o 
   1   3  24     1133.88     1094.13    161.22 o 
   2   3  24     1578.42     1405.66    161.82 o 
   3   3  24     1488.45     1414.86    151.27 o 
   4   3  24      445.14      436.73    124.75 o 
   5   3  24     1045.47      892.35    146.48 o 
   6   3  24      407.86      153.54    141.00 o 
   7   3  24       29.90        8.77    169.50 o 
   8   3  24      369.31      466.22    212.72 o 
   9   3  24      609.14      684.49    300.97 o 
  10   3  24      623.32      692.26    240.29 o 
  11   3  24      351.06      558.52    244.17 o 
  12   3  24        9.95     -239.22    239.22 o 
   0   4  24      211.68      219.26    184.82 o 
   1   4  24     8949.80     8344.05    251.21 o 
   2   4  24     1300.77     1341.58    132.69 o 
   3   4  24      146.27       70.85    121.07 o 
   4   4  24     2491.02     2225.26    150.35 o 
   5   4  24     1193.95     1121.53    136.41 o 
   6   4  24       47.22      -27.71    142.70 o 
   7   4  24     2336.18     2600.99    210.32 o 
   8   4  24      140.03      354.68    311.92 o 
   9   4  24      183.38        8.18    236.27 o 
  10   4  24       65.23     -102.47    233.60 o 
  11   4  24       39.00      230.58    242.16 o 
  12   4  24        1.00      -22.52    245.70 o 
   1   5  24      758.64      578.21    196.66 o 
   2   5  24       95.41       48.11    128.16 o 
   3   5  24      149.09       68.58    135.77 o 
   4   5  24       17.51     -138.95    138.95 o 
   5   5  24      700.57      982.24    155.23 o 
   6   5  24        1.08     -170.02    170.02 o 
   7   5  24      172.27     -182.23    182.23 o 
   8   5  24      512.16      296.53    232.06 o 
   9   5  24       40.57     -230.95    230.95 o 
  10   5  24        7.78      126.41    294.26 o 
  11   5  24       15.07      105.04    247.11 o 
   0   6  24    12397.88    13083.43    638.26 o 
   1   6  24      364.34      245.15    157.25 o 
   2   6  24      525.04      110.39    182.27 o 
   3   6  24     1688.13     1677.22    160.06 o 
   4   6  24     1372.79     1708.97    207.02 o 
   5   6  24     1678.63     1472.97    167.20 o 
   6   6  24     3330.21     3535.54    244.11 o 
   7   6  24     1640.90     1387.71    206.98 o 
   8   6  24     1684.00     1408.22    257.72 o 
   9   6  24     1609.66     1134.56    260.89 o 
  10   6  24      400.34      449.98    290.40 o 
  11   6  24       63.26     -252.57    252.57 o 
   1   7  24     4436.67     4773.68    234.90 o 
   2   7  24        7.13      125.68    162.10 o 
   3   7  24        1.72     -101.00    174.47 o 
   4   7  24      323.45      146.13    199.51 o 
   5   7  24     1326.35     1849.53    228.70 o 
   6   7  24      242.60      348.27    191.88 o 
   7   7  24      396.58      485.09    201.62 o 
   8   7  24      107.40      -19.73    247.92 o 
   9   7  24      616.90      419.83    262.22 o 
  10   7  24        5.45      171.53    259.12 o 
   0   8  24       87.24     -156.30    271.37 o 
   1   8  24      118.77       29.09    175.46 o 
   2   8  24     2435.00     2674.99    209.97 o 
   3   8  24        3.77       67.96    178.56 o 
   4   8  24      879.02      873.35    191.16 o 
   5   8  24      431.79      615.98    223.62 o 
   6   8  24       27.52      172.03    219.67 o 
   7   8  24      479.42      542.27    259.75 o 
   8   8  24        0.95     -108.93    282.28 o 
   9   8  24        4.87       63.44    294.78 o 
   1   9  24      882.55      886.33    199.44 o 
   2   9  24       47.32      199.08    184.27 o 
   3   9  24     1055.07     1080.66    205.80 o 
   4   9  24      800.30     1028.13    227.47 o 
   5   9  24       22.34     -118.56    229.56 o 
   6   9  24       87.39       93.26    272.84 o 
   7   9  24      138.57     -234.01    234.01 o 
   8   9  24       19.14       60.61    292.97 o 
   0  10  24     1451.49     2081.75    319.67 o 
   1  10  24      177.02      408.70    205.40 o 
   2  10  24      513.79      567.75    205.90 o 
   3  10  24       17.05       14.53    228.75 o 
   4  10  24      504.04      548.27    240.49 o 
   5  10  24       28.85     -235.75    235.75 o 
   6  10  24     1030.51     1179.80    399.88 o 
   7  10  24        4.00     -223.34    242.01 o 
   1  11  24       15.05     -205.89    205.89 o 
   2  11  24       93.94      454.25    252.90 o 
   3  11  24      499.75      411.48    255.96 o 
   4  11  24        3.52     -230.83    256.06 o 
   5  11  24       12.39     -258.00    258.00 o 
   6  11  24        1.98     -322.17    322.17 o 
   0  12  24      289.72      479.13    437.39 o 
   1  12  24       33.96     -120.86    244.82 o 
   2  12  24       20.02      246.11    272.46 o 
   3  12  24       27.62      188.36    267.90 o 
   1   1  25      138.62      259.48    141.19 o 
   2   1  25     6043.78     6276.79    243.23 o 
   3   1  25     8804.99     9092.32    388.45 o 
   4   1  25      314.04      456.34    133.52 o 
   5   1  25      404.84      220.10    131.62 o 
   6   1  25     3259.79     3470.44    257.62 o 
   7   1  25       35.47       -6.75    225.70 o 
   8   1  25     2499.76     2252.27    250.25 o 
   9   1  25     1009.22      792.65    235.97 o 
  10   1  25       14.74     -221.72    221.72 o 
  11   1  25      293.39     -206.86    206.86 o 
  12   1  25       18.18      260.36    221.55 o 
   0   2  25      344.81      427.74    230.93 o 
   1   2  25      708.75      631.64    149.95 o 
   2   2  25    12838.36    12095.20    342.77 o 
   3   2  25       51.04      184.45    134.03 o 
   4   2  25     3742.18     3355.05    182.11 o 
   5   2  25      254.77      129.79    131.73 o 
   6   2  25      263.37      -10.36    152.80 o 
   7   2  25      390.34      287.01    174.01 o 
   8   2  25      773.31      988.94    227.24 o 
   9   2  25      424.81      486.60    223.85 o 
  10   2  25        8.38     -168.73    232.05 o 
  11   2  25       92.62      251.04    238.19 o 
  12   2  25      279.37      196.25    260.20 o 
   1   3  25     8897.77     7245.47    264.17 o 
   2   3  25     4859.18     4283.14    214.86 o 
   3   3  25      277.09       37.36    181.39 o 
   4   3  25     5131.95     4916.45    226.24 o 
   5   3  25     1455.41     1149.33    173.95 o 
   6   3  25       24.34      251.21    144.62 o 
   7   3  25      261.24      402.60    206.41 o 
   8   3  25     6598.04     6191.74    332.50 o 
   9   3  25      358.06      594.52    235.16 o 
  10   3  25     1558.13     1849.23    298.27 o 
  11   3  25       45.50      233.65    267.14 o 
  12   3  25        1.63      -89.71    247.50 o 
   0   4  25      574.13      458.21    156.52 o 
   1   4  25     2374.45     2178.61    157.07 o 
   2   4  25    14121.76    12981.97    343.61 o 
   3   4  25     1172.16     1108.48    149.38 o 
   4   4  25     4170.30     4035.34    198.04 o 
   5   4  25      191.78      278.95    150.05 o 
   6   4  25      441.14      450.41    178.51 o 
   7   4  25     2096.66     1668.37    203.94 o 
   8   4  25      247.42      170.13    229.84 o 
   9   4  25      155.42     -206.62    232.36 o 
  10   4  25       79.63      361.63    302.95 o 
  11   4  25       44.53      260.93    253.64 o 
   1   5  25      362.55      484.59    168.93 o 
   2   5  25     1976.57     2124.28    178.47 o 
   3   5  25     8000.74     7469.50    301.94 o 
   4   5  25        4.89       48.21    146.49 o 
   5   5  25     1722.25     1632.50    233.47 o 
   6   5  25       39.89      -80.80    179.96 o 
   7   5  25      250.75      101.24    188.40 o 
   8   5  25     3034.21     2820.36    277.77 o 
   9   5  25      562.96      408.83    248.57 o 
  10   5  25      394.24      570.13    253.85 o 
  11   5  25      650.48      243.40    286.73 o 
   0   6  25     2258.40     2778.71    288.54 o 
   1   6  25      975.60      830.47    175.82 o 
   2   6  25     3520.35     3577.52    350.22 o 
   3   6  25      271.02       -5.51    177.10 o 
   4   6  25     1885.60     2118.52    176.23 o 
   5   6  25      205.33      166.79    171.84 o 
   6   6  25     2190.51     2739.04    226.25 o 
   7   6  25      356.46      254.23    201.64 o 
   8   6  25     1250.08      976.47    261.07 o 
   9   6  25      128.58     -183.59    259.85 o 
  10   6  25       24.89      333.47    266.26 o 
   1   7  25      579.43      311.29    179.61 o 
   2   7  25        1.69     -173.67    173.67 o 
   3   7  25     1080.42     1362.94    196.31 o 
   4   7  25      464.67      448.58    183.07 o 
   5   7  25      485.74      716.62    222.55 o 
   6   7  25     1926.52     2102.86    249.93 o 
   7   7  25      521.52      694.49    237.85 o 
   8   7  25        6.63     -247.79    247.79 o 
   9   7  25        6.34      176.34    377.25 o 
  10   7  25      328.95      146.38    386.55 o 
   0   8  25      858.31     1059.35    285.17 o 
   1   8  25       84.70      -60.60    180.96 o 
   2   8  25       50.27      197.48    180.51 o 
   3   8  25       67.21      103.82    188.51 o 
   4   8  25       27.30      -84.27    216.84 o 
   5   8  25      233.06      237.65    227.72 o 
   6   8  25      145.53      106.42    234.40 o 
   7   8  25        1.04     -102.32    239.97 o 
   8   8  25        4.98      316.37    305.21 o 
   9   8  25       23.12      -33.84    303.99 o 
   1   9  25      777.04      658.46    194.65 o 
   2   9  25       35.29      223.90    199.01 o 
   3   9  25      461.57      386.26    201.50 o 
   4   9  25      116.97     -226.07    232.85 o 
   5   9  25      352.33      410.94    244.51 o 
   6   9  25      524.32      439.78    250.31 o 
   7   9  25      213.80     -241.83    241.83 o 
   8   9  25      315.14      313.89    388.03 o 
   0  10  25     2636.87     2355.16    338.87 o 
   1  10  25      197.85       46.27    207.68 o 
   2  10  25       10.41      -42.14    203.09 o 
   3  10  25       13.84        7.51    243.02 o 
   4  10  25       42.78      -46.20    244.62 o 
   5  10  25       52.14     -204.21    249.46 o 
   6  10  25     1169.54     1358.25    276.45 o 
   7  10  25      126.52     -260.05    260.05 o 
   1  11  25       34.27       10.91    289.84 o 
   2  11  25       63.37      167.55    264.31 o 
   3  11  25      923.33     1139.60    281.14 o 
   4  11  25        1.33     -267.74    267.74 o 
   5  11  25       10.89      -52.12    270.22 o 
   0  12  25      134.45     -162.86    327.69 o 
   1  12  25        0.54       29.21    272.23 o 
   2  12  25      617.98      910.68    289.44 o 
   0   0  26    19649.10    18285.11   1678.01 o 
   1   0  26     6468.26     6815.29    389.93 o 
   2   0  26     1848.66     2105.83    243.02 o 
   3   0  26     2253.12     2525.53    360.13 o 
   4   0  26    12382.62    11544.79    643.75 o 
   5   0  26    18719.90    17817.35    679.68 o 
   6   0  26     1360.75     1191.97    319.55 o 
   7   0  26      784.50      623.77    266.79 o 
   8   0  26     4705.03     4536.04    477.68 o 
   9   0  26     5734.68     4524.52    494.89 o 
  10   0  26        0.13     -120.46    292.68 o 
  11   0  26     3627.33     3082.59    725.19 o 
  12   0  26      311.09      101.32    327.60 o 
   1   1  26     6269.86     5596.60    233.60 o 
   2   1  26     9621.49     9850.53    309.29 o 
   3   1  26     3225.71     3976.96    207.10 o 
   4   1  26     1895.39     1638.42    151.54 o 
   5   1  26      594.47      976.11    167.17 o 
   6   1  26     1453.92     1409.59    178.15 o 
   7   1  26      491.62      580.28    208.23 o 
   8   1  26     3434.84     3256.25    357.84 o 
   9   1  26       33.28      -31.63    222.15 o 
  10   1  26      165.58       69.55    228.54 o 
  11   1  26      553.31      382.62    223.37 o 
  12   1  26        4.15      -60.68    225.93 o 
   0   2  26     6820.98     7470.63    378.22 o 
   1   2  26     1120.65      765.75    158.37 o 
   2   2  26      374.50      228.38    156.62 o 
   3   2  26      537.30      177.39    155.44 o 
   4   2  26     1061.27     1203.53    153.80 o 
   5   2  26     7337.62     7361.07    263.72 o 
   6   2  26      851.98      922.41    213.07 o 
   7   2  26        0.07       13.24    175.66 o 
   8   2  26       11.65      -44.28    220.74 o 
   9   2  26      427.75      261.86    237.43 o 
  10   2  26      111.52       37.03    233.95 o 
  11   2  26      976.94     1024.95    259.27 o 
  12   2  26       14.03     -128.24    227.49 o 
   1   3  26      483.66      223.88    159.27 o 
   2   3  26     1125.78      963.10    188.17 o 
   3   3  26     1613.23     1328.70    172.92 o 
   4   3  26     1799.18     1186.61    162.04 o 
   5   3  26       30.00       46.14    146.78 o 
   6   3  26       10.61     -108.19    148.21 o 
   7   3  26      208.64      210.57    183.54 o 
   8   3  26      884.85      883.39    242.43 o 
   9   3  26      126.99      174.15    282.46 o 
  10   3  26       98.27        5.48    242.00 o 
  11   3  26      363.97      590.01    255.57 o 
   0   4  26     5292.01     4724.25    330.62 o 
   1   4  26     5239.02     4662.71    304.19 o 
   2   4  26     4099.96     3557.80    187.44 o 
   3   4  26       71.98      107.08    156.00 o 
   4   4  26      323.58      280.40    151.13 o 
   5   4  26     1332.71     1055.79    167.89 o 
   6   4  26     4899.63     4934.84    320.90 o 
   7   4  26     2772.14     2628.53    225.41 o 
   8   4  26     1089.40      385.73    240.03 o 
   9   4  26       12.60       12.91    248.09 o 
  10   4  26        3.58        7.57    250.15 o 
  11   4  26       16.84      188.38    262.35 o 
   1   5  26     2495.73     2465.57    204.22 o 
   2   5  26      160.54     -202.83    202.83 o 
   3   5  26      851.92      849.22    154.79 o 
   4   5  26      738.87      548.45    160.32 o 
   5   5  26      924.57     1062.62    172.53 o 
   6   5  26       32.72      -55.34    190.20 o 
   7   5  26        3.09      -13.56    194.35 o 
   8   5  26        6.15      -96.78    255.08 o 
   9   5  26       94.83     -158.45    319.82 o 
  10   5  26      202.58      116.05    260.39 o 
  11   5  26        1.40     -254.67    254.67 o 
   0   6  26     2026.97     1975.02    281.28 o 
   1   6  26      239.23      104.97    177.53 o 
   2   6  26      121.99       47.03    171.16 o 
   3   6  26     2046.38     1835.25    203.30 o 
   4   6  26      153.56      115.21    178.92 o 
   5   6  26     2189.42     2301.69    219.43 o 
   6   6  26      675.58      858.71    206.38 o 
   7   6  26      597.48      641.51    216.12 o 
   8   6  26       32.84     -139.50    249.62 o 
   9   6  26     2255.05     2599.37    377.66 o 
  10   6  26        0.00      150.59    281.89 o 
   1   7  26     5742.48     6194.38    272.64 o 
   2   7  26        2.25      119.03    194.71 o 
   3   7  26      372.92      297.83    187.20 o 
   4   7  26       79.96      246.81    189.83 o 
   5   7  26     2805.42     2143.29    256.68 o 
   6   7  26      810.22      380.80    230.11 o 
   7   7  26      774.99      823.77    301.53 o 
   8   7  26        4.39     -119.13    300.04 o 
   9   7  26      563.08      594.09    312.01 o 
   0   8  26     1492.60     1499.97    320.23 o 
   1   8  26        2.49     -190.87    190.87 o 
   2   8  26     1427.15     1301.38    208.85 o 
   3   8  26      304.37      328.06    200.01 o 
   4   8  26     1052.24      921.69    239.11 o 
   5   8  26     1027.53     1010.92    250.15 o 
   6   8  26     1698.74     1429.72    259.99 o 
   7   8  26      403.82      539.89    249.86 o 
   8   8  26      164.53      435.74    337.31 o 
   9   8  26      135.82        2.34    315.53 o 
   1   9  26      538.01      377.39    204.35 o 
   2   9  26       35.82      -71.67    206.15 o 
   3   9  26        3.21     -156.88    207.92 o 
   4   9  26        2.22     -243.14    243.14 o 
   5   9  26       60.67      -90.82    243.27 o 
   6   9  26       31.18       -5.41    249.00 o 
   7   9  26      266.06       94.10    263.73 o 
   8   9  26       48.64      -37.58    323.15 o 
   0  10  26      453.58      262.21    312.69 o 
   1  10  26      380.78      -59.47    208.31 o 
   2  10  26      137.51     -152.31    216.79 o 
   3  10  26        2.03     -173.97    252.05 o 
   4  10  26      347.01      562.11    265.83 o 
   5  10  26       47.71     -219.86    261.48 o 
   6  10  26       96.70      449.98    281.43 o 
   1  11  26      260.87      336.47    231.74 o 
   2  11  26      484.63      282.25    271.76 o 
   3  11  26      583.37      876.42    270.45 o 
   4  11  26       81.88       62.33    269.87 o 
   0  12  26      808.02      193.28    755.55 o 
   1   1  27       37.44      201.83    153.25 o 
   2   1  27     2905.70     3417.88    199.04 o 
   3   1  27     4917.78     5139.29    285.57 o 
   4   1  27      238.88      493.86    184.60 o 
   5   1  27        6.18     -157.91    157.91 o 
   6   1  27     2018.15     1947.35    190.93 o 
   7   1  27      213.53      473.11    223.02 o 
   8   1  27     1878.31     1813.33    407.88 o 
   9   1  27      542.92      -40.62    320.41 o 
  10   1  27       31.18      -62.57    285.42 o 
  11   1  27       60.35      -36.55    223.77 o 
   0   2  27      184.82      113.48    211.65 o 
   1   2  27      359.46      474.02    162.84 o 
   2   2  27     4690.78     4889.32    231.24 o 
   3   2  27     1375.16     1364.33    175.56 o 
   4   2  27     1826.57     1858.52    229.57 o 
   5   2  27      293.06      247.26    167.20 o 
   6   2  27       24.75      180.76    165.90 o 
   7   2  27     1097.86      695.28    190.44 o 
   8   2  27        4.57     -157.70    222.94 o 
   9   2  27       38.56     -119.12    234.85 o 
  10   2  27        1.30      532.09    253.36 o 
  11   2  27      271.22      216.07    261.04 o 
   1   3  27     3605.70     3443.61    232.99 o 
   2   3  27      228.60       79.83    161.40 o 
   3   3  27     6379.64     5999.44    252.98 o 
   4   3  27     5648.24     4652.92    216.84 o 
   5   3  27     2857.93     2703.84    252.16 o 
   6   3  27     3483.76     3307.31    254.95 o 
   7   3  27      505.17      531.39    217.18 o 
   8   3  27     2056.66     2141.34    323.07 o 
   9   3  27     2928.33     3255.35    300.00 o 
  10   3  27      743.77      783.16    265.90 o 
  11   3  27      366.73      289.39    260.29 o 
   0   4  27     6917.42     5627.41    393.95 o 
   1   4  27        9.07     -168.50    168.50 o 
   2   4  27     4131.33     3974.07    198.95 o 
   3   4  27       60.96      -86.17    148.20 o 
   4   4  27     2909.44     2852.98    188.75 o 
   5   4  27      860.69      707.78    165.93 o 
   6   4  27     1463.60     1447.69    208.64 o 
   7   4  27      673.81      440.94    204.99 o 
   8   4  27       32.08      181.75    241.29 o 
   9   4  27      258.42      -20.07    250.45 o 
  10   4  27       32.37      173.51    260.19 o 
  11   4  27      605.54      769.27    277.95 o 
   1   5  27     1743.95     1497.52    215.39 o 
   2   5  27      403.29      207.82    194.54 o 
   3   5  27      213.48      233.89    168.08 o 
   4   5  27      157.68       30.02    161.01 o 
   5   5  27       64.82      -17.62    187.52 o 
   6   5  27     1340.59     1177.03    214.35 o 
   7   5  27       51.17        0.67    201.20 o 
   8   5  27      464.76      667.03    262.14 o 
   9   5  27      107.24      220.93    261.02 o 
  10   5  27       23.53     -152.03    274.13 o 
   0   6  27       97.40       -6.78    262.75 o 
   1   6  27      131.53      448.70    184.72 o 
   2   6  27     1729.68     1628.03    207.16 o 
   3   6  27      105.65       25.01    182.87 o 
   4   6  27      868.08      960.59    194.10 o 
   5   6  27      195.89       36.09    221.13 o 
   6   6  27      186.16      -93.13    226.83 o 
   7   6  27       33.77       41.37    212.69 o 
   8   6  27        6.68      231.86    259.68 o 
   9   6  27       62.62       82.00    354.93 o 
  10   6  27        1.56     -275.34    275.34 o 
   1   7  27     1939.33     2143.01    218.15 o 
   2   7  27      331.29      203.68    291.26 o 
   3   7  27     7510.08     7558.21    305.56 o 
   4   7  27      234.96      564.15    197.73 o 
   5   7  27     1077.12     1229.53    253.14 o 
   6   7  27        3.04     -237.85    237.85 o 
   7   7  27      619.90      578.07    252.46 o 
   8   7  27        4.77     -295.35    295.35 o 
   9   7  27     1459.84      989.69    330.01 o 
   0   8  27       28.11      117.90    390.56 o 
   1   8  27       87.45      -27.62    199.25 o 
   2   8  27     1183.44     1246.46    212.74 o 
   3   8  27      198.32      197.67    203.69 o 
   4   8  27      153.56      209.67    258.70 o 
   5   8  27        3.47     -194.59    238.43 o 
   6   8  27        0.47     -179.04    290.74 o 
   7   8  27      176.05     -251.26    251.26 o 
   8   8  27        0.60      100.23    320.55 o 
   1   9  27       64.88      122.84    213.59 o 
   2   9  27      107.86      130.73    214.47 o 
   3   9  27      289.11      413.13    252.95 o 
   4   9  27      883.78     1178.51    265.99 o 
   5   9  27       14.41        3.95    250.58 o 
   6   9  27      412.09     -255.94    255.94 o 
   7   9  27        5.53     -172.48    291.24 o 
   0  10  27      733.11      375.18    327.38 o 
   1  10  27      141.37      164.84    224.11 o 
   2  10  27      144.33      186.01    226.85 o 
   3  10  27       17.31     -188.83    261.13 o 
   4  10  27      144.13      -20.68    269.73 o 
   5  10  27      126.08      -98.15    266.95 o 
   6  10  27       52.57     -249.70    269.96 o 
   1  11  27      201.16      -36.36    238.81 o 
   2  11  27      397.59       35.45    278.72 o 
   3  11  27      632.30      219.52    284.50 o 
   4  11  27        0.05     -297.79    297.79 o 
   0   0  28    15561.17    15769.74    823.66 o 
   1   0  28      457.84      695.41    230.01 o 
   2   0  28      866.63      883.80    240.03 o 
   3   0  28     4389.12     4844.07    325.03 o 
   4   0  28       13.70       35.11    179.15 o 
   5   0  28      834.38     1010.15    252.62 o 
   6   0  28     2505.74     2386.78    390.56 o 
   7   0  28     2249.85     2715.51    436.79 o 
   8   0  28      791.58      853.93    389.23 o 
   9   0  28     3247.76     3926.63    492.63 o 
  10   0  28        0.00      248.50    305.29 o 
  11   0  28      168.28        0.55    317.43 o 
   1   1  28     6786.61     6994.69    266.47 o 
   2   1  28    10676.88    12501.50    361.23 o 
   3   1  28       51.49       10.18    162.82 o 
   4   1  28     4654.55     5199.50    238.33 o 
   5   1  28     3006.72     3050.88    204.47 o 
   6   1  28      272.45       29.32    167.20 o 
   7   1  28      488.10      902.60    358.44 o 
   8   1  28     2586.34     3194.84    468.34 o 
   9   1  28      107.43      -77.99    237.10 o 
  10   1  28       20.34     -151.10    278.91 o 
  11   1  28       63.67     -245.34    245.34 o 
   0   2  28      378.92      607.76    242.44 o 
   1   2  28     7771.18     6971.50    272.11 o 
   2   2  28      527.23      477.60    166.23 o 
   3   2  28     1716.48     1722.29    184.55 o 
   4   2  28     2232.89     2400.78    200.14 o 
   5   2  28       18.38       87.89    169.34 o 
   6   2  28      886.86      915.18    181.20 o 
   7   2  28     4520.38     4266.56    521.58 o 
   8   2  28       17.27      173.87    245.38 o 
   9   2  28      820.33     1219.11    259.82 o 
  10   2  28       68.68      -50.10    243.97 o 
  11   2  28       24.41      236.92    314.20 o 
   1   3  28     1803.74     1585.23    185.42 o 
   2   3  28     8169.29     7040.33    280.96 o 
   3   3  28     1589.36     1235.83    179.31 o 
   4   3  28     1095.73      886.84    172.43 o 
   5   3  28      273.89      189.57    169.03 o 
   6   3  28        4.91      116.70    186.67 o 
   7   3  28       81.90      112.61    192.33 o 
   8   3  28     1713.11     1760.81    335.98 o 
   9   3  28       22.98      176.56    248.39 o 
  10   3  28      378.51      871.23    264.36 o 
  11   3  28        2.62       61.27    258.07 o 
   0   4  28     8489.99     7878.82    583.31 o 
   1   4  28        4.89     -174.35    174.35 o 
   2   4  28     1380.51     1204.76    167.60 o 
   3   4  28       18.62     -143.23    149.94 o 
   4   4  28     1692.55     1620.53    178.91 o 
   5   4  28     2441.11     2241.09    217.41 o 
   6   4  28     3303.42     3447.52    283.64 o 
   7   4  28      260.45       70.19    201.94 o 
   8   4  28     1072.14     1176.68    289.39 o 
   9   4  28        4.55       14.19    251.76 o 
  10   4  28        0.15      103.61    271.51 o 
   1   5  28     1338.94      906.68    195.07 o 
   2   5  28       16.72      -63.90    184.10 o 
   3   5  28     3487.20     3104.15    257.89 o 
   4   5  28      613.34      488.33    194.09 o 
   5   5  28       32.43     -179.78    179.78 o 
   6   5  28      141.32      -43.14    203.60 o 
   7   5  28        3.68      -68.99    207.87 o 
   8   5  28        0.49     -135.05    257.12 o 
   9   5  28      281.44      550.51    270.67 o 
  10   5  28      356.96       93.64    368.42 o 
   0   6  28     1630.63     1283.33    303.30 o 
   1   6  28      266.59     -172.49    190.88 o 
   2   6  28        1.54     -137.34    191.45 o 
   3   6  28     1157.87     1274.34    207.80 o 
   4   6  28       22.49     -115.97    193.01 o 
   5   6  28     2234.51     2033.05    265.87 o 
   6   6  28        4.14       96.03    233.42 o 
   7   6  28      508.26      680.07    249.28 o 
   8   6  28       11.97      300.26    317.02 o 
   9   6  28      955.44     1296.13    332.96 o 
   1   7  28     2859.84     2513.73    259.94 o 
   2   7  28      598.72      377.13    204.31 o 
   3   7  28     1437.03     1886.57    222.85 o 
   4   7  28      118.97      393.75    220.84 o 
   5   7  28      857.87      228.76    251.27 o 
   6   7  28      785.23      728.37    286.94 o 
   7   7  28       39.44     -158.45    248.82 o 
   8   7  28       94.11     -172.12    315.22 o 
   9   7  28        0.21     -256.07    319.49 o 
   0   8  28     1749.13     2034.51    332.50 o 
   1   8  28      631.44      644.54    288.61 o 
   2   8  28     1649.41     1653.06    231.44 o 
   3   8  28      143.46      238.83    211.19 o 
   4   8  28     1360.91     1801.47    277.45 o 
   5   8  28       13.29      -27.71    255.98 o 
   6   8  28     1599.62     1588.93    280.38 o 
   7   8  28      775.63     1002.89    315.55 o 
   8   8  28       65.29     -211.47    397.51 o 
   1   9  28        0.75      -54.09    219.41 o 
   2   9  28       43.95     -209.13    217.22 o 
   3   9  28     1026.13     1263.16    280.80 o 
   4   9  28       35.18      -40.77    255.91 o 
   5   9  28        0.19     -252.67    252.67 o 
   6   9  28        3.21      -70.45    267.33 o 
   7   9  28      110.79     -185.56    336.51 o 
   0  10  28      271.36      494.41    338.42 o 
   1  10  28       28.98       61.32    232.68 o 
   2  10  28       20.15      -68.75    250.41 o 
   3  10  28       60.48     -268.97    268.97 o 
   4  10  28        8.34      147.69    278.86 o 
   5  10  28       15.50     -114.58    281.14 o 
   1  11  28       43.37       80.14    247.60 o 
   2  11  28      138.60     -112.61    280.12 o 
   3  11  28       41.99      339.70    773.12 o 
   1   1  29     1116.01     1704.38    197.58 o 
   2   1  29       43.87      137.37    166.63 o 
   3   1  29     1792.63     1834.60    185.51 o 
   4   1  29       10.84      305.23    175.93 o 
   5   1  29     1131.18     1282.06    188.11 o 
   6   1  29     2154.49     2378.86    204.64 o 
   7   1  29      723.75      957.18    279.78 o 
   8   1  29       39.01      239.33    277.47 o 
   9   1  29       11.50     -176.17    235.31 o 
  10   1  29        2.31      -12.36    243.90 o 
  11   1  29       31.06     -119.49    310.74 o 
   0   2  29    19858.53    19381.70    691.03 o 
   1   2  29      149.26      122.01    166.59 o 
   2   2  29     1178.74     1332.57    184.96 o 
   3   2  29     1126.78     1241.02    184.73 o 
   4   2  29      276.96      457.26    182.35 o 
   5   2  29     1048.48      891.15    223.31 o 
   6   2  29      871.18      959.83    204.56 o 
   7   2  29      820.35      456.22    238.56 o 
   8   2  29      376.19      635.60    304.26 o 
   9   2  29      341.80     -108.49    248.05 o 
  10   2  29      500.45      734.19    268.27 o 
  11   2  29       77.93      171.91    280.34 o 
   1   3  29     3998.20     3459.82    220.56 o 
   2   3  29      136.66       85.15    177.83 o 
   3   3  29     1009.95      667.60    192.99 o 
   4   3  29     6921.70     6249.43    246.99 o 
   5   3  29     3357.74     3001.77    208.58 o 
   6   3  29     3027.30     2448.23    228.66 o 
   7   3  29       47.06      113.89    219.57 o 
   8   3  29      506.96      378.72    252.57 o 
   9   3  29     1135.16     1227.86    276.95 o 
  10   3  29     1935.50     1702.89    494.18 o 
   0   4  29    21322.61    19318.01    704.81 o 
   1   4  29      339.37     -275.63    275.63 o 
   2   4  29       46.08     -173.48    173.48 o 
   3   4  29        6.70     -155.61    183.15 o 
   4   4  29      121.70     -160.34    160.34 o 
   5   4  29      355.69      358.30    190.55 o 
   6   4  29     7825.02     7324.48    316.88 o 
   7   4  29       21.52      -15.27    226.18 o 
   8   4  29       12.56      200.24    253.90 o 
   9   4  29       12.72      127.42    265.69 o 
  10   4  29       31.17      150.40    274.70 o 
   1   5  29      916.46      689.30    244.34 o 
   2   5  29      440.32      270.37    193.50 o 
   3   5  29     2129.66     1947.09    223.14 o 
   4   5  29      158.08      -26.23    194.43 o 
   5   5  29       14.84      -26.92    236.36 o 
   6   5  29     4639.33     4350.93    310.98 o 
   7   5  29      274.21      375.52    241.12 o 
   8   5  29      214.24      233.54    269.62 o 
   9   5  29       19.26      190.67    290.24 o 
  10   5  29       35.28      -81.46    280.40 o 
   0   6  29     4276.04     4582.31    374.71 o 
   1   6  29        3.25      -61.82    201.17 o 
   2   6  29        1.43     -196.59    196.59 o 
   3   6  29       86.92     -194.26    194.26 o 
   4   6  29       77.33     -112.89    197.93 o 
   5   6  29       24.56     -162.08    242.76 o 
   6   6  29      776.13      553.02    313.44 o 
   7   6  29       11.58     -269.59    269.59 o 
   8   6  29        1.35     -299.47    299.47 o 
   9   6  29       41.04       49.70    355.90 o 
   1   7  29      451.25      271.23    209.78 o 
   2   7  29      228.61      123.88    220.46 o 
   3   7  29      685.24      376.72    209.78 o 
   4   7  29       24.59       94.52    253.69 o 
   5   7  29      932.68      555.19    261.57 o 
   6   7  29        7.07      -42.19    256.90 o 
   7   7  29        5.92     -285.54    285.54 o 
   8   7  29      392.98      -80.26    337.31 o 
   0   8  29     1357.17     1346.35    327.56 o 
   1   8  29      365.94      226.24    225.20 o 
   2   8  29     1381.38     1536.50    237.98 o 
   3   8  29       61.51      132.27    219.50 o 
   4   8  29     1515.98     1529.50    283.79 o 
   5   8  29        4.40      190.78    269.13 o 
   6   8  29      570.09      397.45    276.11 o 
   7   8  29       27.01      351.54    340.10 o 
   1   9  29      212.20      167.66    252.72 o 
   2   9  29       94.26        0.26    239.38 o 
   3   9  29      356.36      109.07    274.78 o 
   4   9  29     1235.32     1177.82    289.45 o 
   5   9  29       90.02     -130.89    276.27 o 
   6   9  29       35.30     -281.21    281.21 o 
   0  10  29      300.31     -111.73    345.02 o 
   1  10  29       62.13     -210.83    242.89 o 
   2  10  29      437.08      424.78    334.83 o 
   3  10  29       66.92     -277.66    277.66 o 
   4  10  29      473.53      794.90    301.49 o 
   1  11  29       63.37     -554.91    554.91 o 
   0   0  30     2377.08     3677.33    436.21 o 
   1   0  30     2815.60     3141.90    320.40 o 
   2   0  30     5242.30     5279.09    346.63 o 
   3   0  30     1631.81     2027.45    306.03 o 
   4   0  30     1611.92     2144.78    286.18 o 
   5   0  30      113.52      262.08    254.75 o 
   6   0  30     1445.53     1731.65    286.25 o 
   7   0  30     9204.38     8914.70    863.90 o 
   8   0  30        5.52      339.70    393.44 o 
   9   0  30     1052.60      676.98    419.61 o 
  10   0  30       26.71     -312.19    312.19 o 
   1   1  30     5450.33     6232.90    263.83 o 
   2   1  30      604.61      833.76    180.75 o 
   3   1  30     1492.91     1767.47    198.60 o 
   4   1  30     3998.20     3859.65    226.07 o 
   5   1  30     2993.97     3071.92    217.04 o 
   6   1  30      829.65     1098.22    195.09 o 
   7   1  30       75.48      317.02    274.90 o 
   8   1  30       95.06      278.38    241.80 o 
   9   1  30      232.44      -31.06    257.07 o 
  10   1  30      471.29     -137.56    253.07 o 
   0   2  30       77.76      559.45    245.07 o 
   1   2  30     4006.40     4763.67    264.45 o 
   2   2  30     4190.64     4339.91    235.56 o 
   3   2  30       62.38       48.89    175.90 o 
   4   2  30      231.02      369.18    196.50 o 
   5   2  30      105.55      248.84    181.08 o 
   6   2  30      388.56       20.39    217.62 o 
   7   2  30     8380.82     7942.08    468.55 o 
   8   2  30      565.15      272.00    354.60 o 
   9   2  30       23.22        0.03    267.67 o 
  10   2  30       87.05      -28.68    260.39 o 
   1   3  30      483.29      710.58    185.96 o 
   2   3  30     1003.05      825.27    184.71 o 
   3   3  30      103.66      203.70    196.19 o 
   4   3  30      209.58      384.67    170.73 o 
   5   3  30      639.69      340.15    172.83 o 
   6   3  30       92.99       33.58    198.22 o 
   7   3  30        2.06      -76.74    239.42 o 
   8   3  30      100.16        4.41    252.11 o 
   9   3  30      224.87      361.78    271.56 o 
  10   3  30       93.48      592.12    279.06 o 
   0   4  30     1011.88     1121.72    360.13 o 
   1   4  30       31.03     -149.35    188.16 o 
   2   4  30      117.49     -177.41    190.72 o 
   3   4  30       93.57      158.94    187.33 o 
   4   4  30       59.32     -160.13    184.71 o 
   5   4  30      394.67      474.44    181.08 o 
   6   4  30      452.81      640.17    251.37 o 
   7   4  30      132.85      597.76    272.90 o 
   8   4  30      371.68      650.98    327.90 o 
   9   4  30        0.05       -3.22    270.19 o 
  10   4  30       65.05      186.18    284.08 o 
   1   5  30      544.07      169.64    197.45 o 
   2   5  30      175.28     -189.93    189.93 o 
   3   5  30     6327.57     5259.86    299.71 o 
   4   5  30      206.63      490.95    203.26 o 
   5   5  30      102.19       53.05    238.86 o 
   6   5  30       25.80      412.39    344.88 o 
   7   5  30       58.87      -94.64    304.44 o 
   8   5  30      165.50      538.24    321.34 o 
   9   5  30      273.24      857.45    297.43 o 
   0   6  30     5625.93     5682.27    482.71 o 
   1   6  30      462.69      384.72    210.77 o 
   2   6  30      190.84      425.68    211.78 o 
   3   6  30      773.75      522.74    262.05 o 
   4   6  30      126.82      -67.48    208.77 o 
   5   6  30     2262.08     1627.21    281.27 o 
   6   6  30     1124.09     1590.17    284.58 o 
   7   6  30      124.29     -382.96    382.96 o 
   8   6  30      477.60      183.43    333.10 o 
   1   7  30     1350.61     1152.41    233.75 o 
   2   7  30       12.00     -221.53    221.53 o 
   3   7  30     1672.92     1552.36    240.47 o 
   4   7  30       40.18     -251.16    251.16 o 
   5   7  30      453.43      218.37    262.25 o 
   6   7  30        9.47      120.34    266.80 o 
   7   7  30       59.63      253.26    379.57 o 
   8   7  30       18.23     -334.09    334.09 o 
   0   8  30      170.14      148.28    335.29 o 
   1   8  30      432.97       87.35    233.47 o 
   2   8  30      346.61      282.33    229.66 o 
   3   8  30      211.64       23.58    245.06 o 
   4   8  30       72.60      452.14    271.20 o 
   5   8  30      230.01      344.20    313.44 o 
   6   8  30       33.40     -205.59    273.83 o 
   7   8  30     1301.35     1240.35    380.36 o 
   1   9  30       15.24     -233.06    233.06 o 
   2   9  30        2.43     -234.15    234.15 o 
   3   9  30     1786.43     1953.65    311.87 o 
   4   9  30      413.31       53.26    288.63 o 
   5   9  30        8.11     -282.25    282.25 o 
   0  10  30      204.05      196.71    364.14 o 
   1  10  30        6.48     -214.93    290.72 o 
   2  10  30       88.95      181.24    311.70 o 
   3  10  30       10.24     -176.49    292.49 o 
   1   1  31      178.65      652.53    183.05 o 
   2   1  31     1965.82     2145.95    199.34 o 
   3   1  31     2557.01     2903.07    215.20 o 
   4   1  31       31.26      177.86    180.88 o 
   5   1  31     1101.92     1143.51    195.18 o 
   6   1  31      727.50      763.44    208.12 o 
   7   1  31      274.65      218.44    282.59 o 
   8   1  31      321.01      381.63    245.72 o 
   9   1  31      301.09      663.81    264.55 o 
  10   1  31       17.06      131.84    260.57 o 
   0   2  31     1367.26     2015.10    293.41 o 
   1   2  31       18.46      243.44    178.74 o 
   2   2  31     1479.48     1648.99    199.42 o 
   3   2  31      115.81      165.77    184.79 o 
   4   2  31     2214.87     2351.67    215.00 o 
   5   2  31        9.97      244.68    210.03 o 
   6   2  31      359.50      377.84    300.36 o 
   7   2  31        4.08       28.91    240.80 o 
   8   2  31      526.01      677.18    263.45 o 
   9   2  31      261.21       -6.76    260.72 o 
  10   2  31       72.16      269.28    271.13 o 
   1   3  31       15.98      -40.81    178.44 o 
   2   3  31      327.79      145.51    187.67 o 
   3   3  31      217.85      276.95    185.03 o 
   4   3  31     2061.03     1849.09    191.39 o 
   5   3  31       17.89      142.88    175.92 o 
   6   3  31     1348.07     1160.31    254.52 o 
   7   3  31       11.57      167.03    247.59 o 
   8   3  31      868.70      647.09    357.58 o 
   9   3  31       12.18       86.57    268.15 o 
  10   3  31      903.22      945.18    296.83 o 
   0   4  31    17744.11    14374.05    608.10 o 
   1   4  31      446.16      252.48    197.42 o 
   2   4  31     1305.58     1144.24    208.09 o 
   3   4  31      685.95      497.89    202.01 o 
   4   4  31      587.39      371.93    228.84 o 
   5   4  31        8.47     -119.08    213.43 o 
   6   4  31     1233.39     1144.36    282.28 o 
   7   4  31      409.74      663.59    267.17 o 
   8   4  31       48.71      383.21    277.85 o 
   9   4  31      731.86      627.98    299.75 o 
   1   5  31      537.33      408.95    210.66 o 
   2   5  31     1841.12     1639.37    228.46 o 
   3   5  31     7094.20     7172.22    317.07 o 
   4   5  31      154.59      116.79    209.46 o 
   5   5  31      569.33      491.27    254.09 o 
   6   5  31     1762.53     1425.78    271.72 o 
   7   5  31      308.48      902.62    327.33 o 
   8   5  31      781.39     1031.11    342.67 o 
   9   5  31     1736.67     2071.68    364.04 o 
   0   6  31     1313.33     1115.84    403.27 o 
   1   6  31      217.09     -312.96    312.96 o 
   2   6  31      765.06      519.06    263.16 o 
   3   6  31      408.02      743.43    224.17 o 
   4   6  31       96.47      537.08    234.80 o 
   5   6  31       22.32     -257.72    257.72 o 
   6   6  31       75.25     -256.17    256.17 o 
   7   6  31      259.40     -137.26    325.15 o 
   8   6  31       64.59      219.04    345.25 o 
   1   7  31      255.00      244.29    282.80 o 
   2   7  31      512.10      221.57    228.87 o 
   3   7  31        0.63      270.29    225.11 o 
   4   7  31       49.27       41.27    273.41 o 
   5   7  31       47.17      -87.44    279.33 o 
   6   7  31       28.45     -275.52    275.52 o 
   7   7  31      113.45      382.73    353.51 o 
   0   8  31      113.42     -132.43    331.67 o 
   1   8  31        4.56     -238.15    238.15 o 
   2   8  31     1292.60      894.86    245.17 o 
   3   8  31       10.06      244.49    278.63 o 
   4   8  31      413.24      300.97    283.91 o 
   5   8  31      180.25     -154.89    332.65 o 
   6   8  31      228.38       45.55    294.38 o 
   1   9  31      438.88      717.35    254.18 o 
   2   9  31       31.82      -19.34    246.79 o 
   3   9  31      340.34       54.77    295.40 o 
   4   9  31     1009.20      115.62    299.39 o 
   5   9  31      136.78      170.10    305.12 o 
   0  10  31     1315.05     1355.79    425.22 o 
   1  10  31       57.08       14.03    262.72 o 
   2  10  31      177.88      677.45    312.60 o 
   0   0  32     1363.02     2213.17    428.51 o 
   1   0  32     1306.04      880.75    271.86 o 
   2   0  32       89.96       27.36    243.90 o 
   3   0  32     1805.66     1494.60    278.79 o 
   4   0  32      180.09      900.03    275.16 o 
   5   0  32     4826.83     5251.12    566.40 o 
   6   0  32      697.37      631.12    320.35 o 
   7   0  32      962.97     1052.43    489.05 o 
   8   0  32       26.03     -100.94    407.92 o 
   9   0  32      468.07     1086.46    434.86 o 
  10   0  32      155.83      490.56    336.83 o 
   1   1  32     9293.65     9703.53    330.07 o 
   2   1  32     5268.77     5298.30    257.96 o 
   3   1  32     2739.91     2830.88    217.84 o 
   4   1  32     3870.54     4116.20    244.01 o 
   5   1  32      590.44     1014.44    203.14 o 
   6   1  32       94.52      477.95    229.65 o 
   7   1  32      673.01     1125.17    303.67 o 
   8   1  32      382.77      387.76    255.73 o 
   9   1  32      237.74     1751.87    800.84 o 
   0   2  32     6791.01     6540.77    400.90 o 
   1   2  32      193.70      440.33    185.89 o 
   2   2  32     1251.71     1539.43    231.15 o 
   3   2  32       12.07      -23.56    181.73 o 
   4   2  32      607.68      797.01    209.79 o 
   5   2  32     1501.13     1308.76    217.80 o 
   6   2  32     2225.29     3700.46    703.99 o 
   7   2  32      949.44      873.19    276.98 o 
   8   2  32      113.42      545.77    262.69 o 
   9   2  32        0.49      270.93    281.28 o 
   1   3  32      240.47      527.39    193.20 o 
   2   3  32     1821.32     2135.28    250.19 o 
   3   3  32        5.46     -126.78    191.89 o 
   4   3  32     4454.00     4506.12    293.21 o 
   5   3  32       64.62      473.26    181.80 o 
   6   3  32       94.69      336.80    216.31 o 
   7   3  32      175.72      114.34    266.77 o 
   8   3  32      334.99      389.29    357.55 o 
   9   3  32      669.65      566.69    316.42 o 
   0   4  32      807.59     1057.92    295.88 o 
   1   4  32     1126.04      983.55    216.64 o 
   2   4  32        1.15      -77.73    199.42 o 
   3   4  32       16.60     -197.29    197.29 o 
   4   4  32        1.87      171.27    204.33 o 
   5   4  32      381.56      204.38    247.96 o 
   6   4  32      714.36      866.00    380.55 o 
   7   4  32      300.31       86.77    317.31 o 
   8   4  32       84.67       61.07    316.04 o 
   9   4  32        4.11       19.68    286.68 o 
   1   5  32       58.41     -212.06    212.06 o 
   2   5  32      656.91      139.70    215.88 o 
   3   5  32     2625.98     1986.78    322.53 o 
   4   5  32        1.62      -94.87    229.67 o 
   5   5  32      131.21      -40.23    257.69 o 
   6   5  32       53.93      -21.20    273.61 o 
   7   5  32       28.07      291.10    327.16 o 
   8   5  32      392.63      334.30    335.74 o 
   0   6  32     3934.80     3670.73    392.24 o 
   1   6  32      136.86      130.29    224.79 o 
   2   6  32      399.88      340.33    229.49 o 
   3   6  32     1265.96     1087.57    241.02 o 
   4   6  32      379.35      265.73    268.07 o 
   5   6  32     1585.66     2257.71    378.88 o 
   6   6  32     1850.84     2178.18    397.17 o 
   7   6  32      909.93     1190.66    362.98 o 
   1   7  32     1825.36     1419.05    278.77 o 
   2   7  32       28.39      -94.83    228.75 o 
   3   7  32      160.92     -226.02    226.02 o 
   4   7  32      171.21      286.87    285.96 o 
   5   7  32      747.36      342.20    492.87 o 
   6   7  32      122.20       20.88    289.03 o 
   7   7  32      333.89      239.30    486.09 o 
   0   8  32      249.30      161.74    359.52 o 
   1   8  32       51.55     -239.47    239.47 o 
   2   8  32       25.58       -1.35    246.37 o 
   3   8  32        2.19     -210.64    287.82 o 
   4   8  32        1.38      164.59    345.31 o 
   5   8  32      302.79      163.51    300.82 o 
   1   9  32      833.08      713.26    265.52 o 
   2   9  32      163.07      -44.73    294.94 o 
   3   9  32      144.29     -151.70    306.03 o 
   4   9  32      230.46      160.64    309.76 o 
   1   1  33      995.36     1625.92    202.90 o 
   2   1  33      412.49      752.34    191.35 o 
   3   1  33     3230.59     3567.82    286.99 o 
   4   1  33       58.83      381.91    196.34 o 
   5   1  33      640.98      833.42    204.52 o 
   6   1  33     1018.13     1326.81    274.45 o 
   7   1  33       57.59      195.22    300.91 o 
   8   1  33      336.41      635.57    274.78 o 
   9   1  33      641.69      368.88    298.11 o 
   0   2  33      877.68     1102.37    287.92 o 
   1   2  33      182.55      505.53    198.13 o 
   2   2  33     6166.97     5988.85    276.00 o 
   3   2  33      195.31      264.53    195.38 o 
   4   2  33     4210.29     4546.45    257.09 o 
   5   2  33       33.64      467.50    199.79 o 
   6   2  33      135.15      388.20    281.38 o 
   7   2  33       10.66       66.63    286.77 o 
   8   2  33      130.73      127.26    262.06 o 
   9   2  33        2.96     -273.78    273.78 o 
   1   3  33      114.18      157.33    197.08 o 
   2   3  33      526.50      706.38    198.32 o 
   3   3  33     1484.12     1724.72    222.86 o 
   4   3  33     2112.90     2010.59    229.19 o 
   5   3  33        7.83      316.82    223.09 o 
   6   3  33      318.12      426.62    225.14 o 
   7   3  33      147.76      452.00    269.12 o 
   8   3  33     1280.12     1196.36    298.72 o 
   9   3  33       13.27      179.97    342.21 o 
   0   4  33      857.31      450.44    300.59 o 
   1   4  33       41.99      115.26    200.01 o 
   2   4  33     4607.66     4411.35    269.27 o 
   3   4  33        1.28      293.06    209.08 o 
   4   4  33     1925.41     2409.29    240.99 o 
   5   4  33      254.01      356.77    255.25 o 
   6   4  33        6.04     -181.69    325.23 o 
   7   4  33       28.69       58.00    331.52 o 
   8   4  33       43.37     -124.55    321.24 o 
   1   5  33       98.42      194.39    218.02 o 
   2   5  33      716.08      621.03    227.58 o 
   3   5  33     1583.03     1149.85    233.91 o 
   4   5  33       15.43       70.38    219.63 o 
   5   5  33      315.48      595.26    278.96 o 
   6   5  33     1194.68     1271.98    284.86 o 
   7   5  33        2.30       40.13    328.79 o 
   8   5  33     1366.18     1278.30    366.58 o 
   0   6  33     2678.09     2395.43    469.17 o 
   1   6  33      550.36      203.57    239.85 o 
   2   6  33     1419.56     1209.58    246.81 o 
   3   6  33       62.30     -209.77    228.61 o 
   4   6  33      829.00      369.98    277.71 o 
   5   6  33      324.33      566.56    289.74 o 
   6   6  33      584.42     1194.05    419.09 o 
   7   6  33       15.67      534.73    352.20 o 
   1   7  33      136.01       22.05    240.98 o 
   2   7  33      175.39      207.44    243.56 o 
   3   7  33      355.99     -223.89    266.70 o 
   4   7  33       91.29     -280.97    280.97 o 
   5   7  33       24.74     -297.29    297.29 o 
   6   7  33      148.41      311.81    303.81 o 
   0   8  33      601.22       54.59    367.88 o 
   1   8  33       56.30       47.77    256.54 o 
   2   8  33        8.27      -91.90    267.31 o 
   3   8  33      160.74       65.33    305.11 o 
   4   8  33       45.27     -237.88    300.71 o 
   5   8  33        3.79       54.38    310.43 o 
   1   9  33      153.87      281.83    274.12 o 
   2   9  33       55.38     -378.49    378.49 o 
   0   0  34      838.08      571.08    401.15 o 
   1   0  34     1605.79     1718.91    295.19 o 
   2   0  34       25.52       21.70    275.91 o 
   3   0  34     2569.54     2400.79    320.77 o 
   4   0  34       64.10      133.15    275.77 o 
   5   0  34     6662.51     7186.94    427.48 o 
   6   0  34      201.13      -61.36    403.78 o 
   7   0  34      169.75      787.04    438.76 o 
   8   0  34      643.61      464.07    434.62 o 
   9   0  34     2360.87     2723.45    528.03 o 
   1   1  34     3663.08     3787.81    237.08 o 
   2   1  34      869.59      691.82    202.13 o 
   3   1  34     3400.74     3856.62    246.66 o 
   4   1  34        2.53       99.06    194.18 o 
   5   1  34      334.86     1078.80    211.56 o 
   6   1  34        2.45      515.05    334.77 o 
   7   1  34      603.55     1114.49    316.58 o 
   8   1  34      169.47      116.38    266.63 o 
   9   1  34      130.65      363.20    274.02 o 
   0   2  34     2332.72     2979.20    332.86 o 
   1   2  34      338.49      718.46    206.22 o 
   2   2  34      738.51     1009.03    222.32 o 
   3   2  34      137.04      507.85    205.21 o 
   4   2  34      149.53      571.39    207.45 o 
   5   2  34     1912.94     2040.46    245.12 o 
   6   2  34      966.57      982.51    395.78 o 
   7   2  34       63.97     -117.19    265.31 o 
   8   2  34      418.54      591.44    279.95 o 
   1   3  34       21.65      164.18    225.25 o 
   2   3  34        7.67      513.73    207.60 o 
   3   3  34     1567.60     1525.27    219.24 o 
   4   3  34        3.37      -31.74    288.10 o 
   5   3  34      436.56     1005.87    259.46 o 
   6   3  34       26.00      -65.68    249.32 o 
   7   3  34       35.18      611.42    363.69 o 
   8   3  34       74.22      234.56    329.94 o 
   0   4  34     1188.83     1165.88    317.58 o 
   1   4  34     1013.66     1263.48    231.27 o 
   2   4  34      432.08      453.29    214.51 o 
   3   4  34       45.18      421.48    213.73 o 
   4   4  34      102.03      -12.22    216.11 o 
   5   4  34      386.65      396.67    267.93 o 
   6   4  34      377.77      604.79    270.79 o 
   7   4  34     1312.07     1659.69    479.33 o 
   8   4  34       29.29      165.56    358.89 o 
   1   5  34     1187.06     1008.24    236.56 o 
   2   5  34       26.33      245.70    227.26 o 
   3   5  34      341.83      219.27    229.68 o 
   4   5  34      111.88     -102.00    390.35 o 
   5   5  34      672.13     1146.49    332.65 o 
   6   5  34       26.12      345.34    283.79 o 
   7   5  34      189.75      -66.78    346.72 o 
   0   6  34       67.55      -85.71    339.68 o 
   1   6  34        9.40     -235.46    235.46 o 
   2   6  34      293.79      -71.64    230.94 o 
   3   6  34      462.20      264.64    231.67 o 
   4   6  34       41.94     -116.77    284.61 o 
   5   6  34      375.11      472.11    293.42 o 
   6   6  34      113.68      -53.21    291.68 o 
   1   7  34     4540.48     4078.87    302.22 o 
   2   7  34       20.38        9.12    252.07 o 
   3   7  34        2.02      276.70    303.25 o 
   4   7  34       23.33       -5.71    301.69 o 
   5   7  34      599.98     -123.38    306.13 o 
   0   8  34       73.04       -4.06    410.01 o 
   1   8  34      471.37      343.95    271.23 o 
   2   8  34      236.14      400.64    264.73 o 
   3   8  34      110.89     -298.04    298.04 o 
   4   8  34       93.54     -338.02    338.02 o 
   1   1  35      408.89      784.10    208.57 o 
   2   1  35      268.68      659.47    207.93 o 
   3   1  35      182.88      654.65    204.59 o 
   4   1  35        2.83      929.87    228.45 o 
   5   1  35      146.02      309.59    206.61 o 
   6   1  35      527.16      924.19    316.94 o 
   7   1  35       80.07      742.67    322.66 o 
   8   1  35      248.10      959.70    281.37 o 
   0   2  35     1961.06     2019.97    421.00 o 
   1   2  35      290.27      280.50    202.86 o 
   2   2  35     3884.29     4087.13    262.60 o 
   3   2  35      237.07      458.94    215.76 o 
   4   2  35     1394.39     1220.08    224.76 o 
   5   2  35      300.45      759.65    259.72 o 
   6   2  35      129.20      560.79    316.42 o 
   7   2  35      173.26      437.35    269.23 o 
   8   2  35       58.11      467.34    284.67 o 
   1   3  35     1042.68     1203.84    221.04 o 
   2   3  35       52.83      227.03    208.01 o 
   3   3  35     2240.10     2723.10    243.90 o 
   4   3  35     3550.78     4037.90    271.00 o 
   5   3  35      780.50      950.47    266.71 o 
   6   3  35     1260.46     1416.25    343.35 o 
   7   3  35      191.80     -242.53    320.41 o 
   0   4  35     3061.43     2910.10    414.85 o 
   1   4  35        1.20      147.36    218.25 o 
   2   4  35     3782.38     3913.38    308.63 o 
   3   4  35        2.40      172.64    223.75 o 
   4   4  35      934.46     1432.09    310.20 o 
   5   4  35      237.01      216.32    390.77 o 
   6   4  35      133.05      187.14    353.20 o 
   7   4  35      232.20      397.73    348.74 o 
   1   5  35       12.66      200.07    229.66 o 
   2   5  35      430.25      395.79    233.49 o 
   3   5  35        0.10      373.10    233.41 o 
   4   5  35        7.18     -240.70    276.69 o 
   5   5  35      155.61      -43.36    280.99 o 
   6   5  35      101.14      251.94    318.65 o 
   0   6  35      814.33      133.33    332.37 o 
   1   6  35      143.53     -164.16    238.65 o 
   2   6  35      692.14      758.50    290.27 o 
   3   6  35        4.37      -42.65    244.48 o 
   4   6  35       69.49      405.67    299.17 o 
   5   6  35      398.55      396.50    304.55 o 
   6   6  35      138.86     -158.14    726.26 o 
   1   7  35      443.56      288.56    266.02 o 
   2   7  35      155.90      -10.97    258.90 o 
   3   7  35      628.37      749.91    315.19 o 
   4   7  35      570.73      232.66    521.92 o 
   0   8  35        2.97      208.67    380.23 o 
   1   8  35      111.21     -196.70    269.82 o 
   2   8  35      133.23      363.81    288.37 o 
   0   0  36     3463.35     3281.34    496.93 o 
   1   0  36       73.39     1207.40    345.16 o 
   2   0  36     1054.21     1880.63    372.97 o 
   3   0  36     1562.52     2185.56    326.23 o 
   4   0  36     1026.00     1401.29    316.10 o 
   5   0  36     1913.96     1669.88    332.88 o 
   6   0  36     1337.48     2117.24    480.36 o 
   7   0  36     1022.46     1414.16    474.19 o 
   1   1  36     2469.14     2369.66    234.67 o 
   2   1  36     1828.82     2065.38    225.92 o 
   3   1  36     4148.43     4642.86    268.26 o 
   4   1  36     1449.83     2044.72    233.00 o 
   5   1  36      613.35      420.24    231.89 o 
   6   1  36       75.34      347.80    308.33 o 
   7   1  36        4.10      171.72    312.83 o 
   0   2  36      366.56      554.11    298.02 o 
   1   2  36     1022.60     1065.66    219.51 o 
   2   2  36       39.28      397.65    213.21 o 
   3   2  36       43.80       29.08    209.39 o 
   4   2  36      114.02       97.62    214.07 o 
   5   2  36       10.37      185.62    250.44 o 
   6   2  36      147.76      507.23    327.39 o 
   7   2  36      726.34     1093.26    344.69 o 
   1   3  36       35.57      224.99    218.66 o 
   2   3  36      364.21      270.96    218.66 o 
   3   3  36     1570.29     1941.89    339.53 o 
   4   3  36      411.88     1125.67    236.48 o 
   5   3  36       62.89      536.51    262.65 o 
   6   3  36      108.88      442.07    331.60 o 
   7   3  36      143.40      212.78    341.72 o 
   0   4  36     3502.21     4059.45    400.77 o 
   1   4  36      448.95      908.61    231.49 o 
   2   4  36      367.97      774.25    228.05 o 
   3   4  36        2.76      343.34    227.38 o 
   4   4  36      248.37      464.70    247.68 o 
   5   4  36       45.05      628.14    280.72 o 
   6   4  36      417.45      210.18    338.99 o 
   1   5  36     2017.14     1571.89    260.95 o 
   2   5  36      276.39      368.51    291.98 o 
   3   5  36     1111.22      922.44    249.58 o 
   4   5  36      419.39      767.13    298.90 o 
   5   5  36       84.47     -275.54    275.54 o 
   6   5  36       62.97     -131.92    397.33 o 
   0   6  36      113.69      188.98    360.66 o 
   1   6  36        2.61     -246.00    246.00 o 
   2   6  36       47.49       54.82    263.43 o 
   3   6  36      144.89      -31.08    292.44 o 
   4   6  36      139.95      248.86    298.59 o 
   5   6  36       86.74     -271.36    452.27 o 
   1   7  36     1514.17     1020.98    278.25 o 
   2   7  36       87.33     -258.93    258.93 o 
   3   7  36      333.66      535.17    327.90 o 
   1   1  37      166.01      400.59    216.79 o 
   2   1  37      504.56      951.88    223.53 o 
   3   1  37     1149.94     1466.33    229.89 o 
   4   1  37        5.52      411.29    218.22 o 
   5   1  37       58.87      490.70    330.47 o 
   6   1  37      897.49     1032.57    336.41 o 
   7   1  37      168.31      477.99    336.49 o 
   0   2  37     3391.45     3685.45    406.63 o 
   1   2  37        0.43      418.46    212.25 o 
   2   2  37     2141.60     2851.53    253.25 o 
   3   2  37        5.05      323.78    211.97 o 
   4   2  37      720.27      880.30    224.29 o 
   5   2  37       72.59      347.74    261.26 o 
   6   2  37      333.43     1068.80    343.02 o 
   7   2  37       32.14      338.70    382.49 o 
   1   3  37      428.55      607.84    223.39 o 
   2   3  37       26.53      198.14    219.82 o 
   3   3  37     1366.46     1803.40    247.48 o 
   4   3  37     2052.45     2767.50    263.62 o 
   5   3  37      130.11      399.67    274.91 o 
   6   3  37      489.73      767.51    426.07 o 
   0   4  37     6748.45     7118.10    474.67 o 
   1   4  37      300.35      699.85    238.35 o 
   2   4  37      677.68      933.86    238.94 o 
   3   4  37       15.87      404.26    232.14 o 
   4   4  37      224.59      333.54    282.77 o 
   5   4  37       21.57      162.22    283.94 o 
   6   4  37     1623.47     2087.98    386.53 o 
   1   5  37      272.51       47.48    235.33 o 
   2   5  37        8.56      525.52    248.00 o 
   3   5  37       58.17      -89.19    245.33 o 
   4   5  37      111.95      178.36    286.83 o 
   5   5  37       10.21      354.09    291.24 o 
   0   6  37      920.53     1607.67    383.99 o 
   1   6  37       24.02      -33.78    259.89 o 
   2   6  37       57.12      172.67    253.54 o 
   3   6  37        8.31     -198.30    301.69 o 
   4   6  37       48.29     -433.41    767.26 o 
   1   7  37      277.01      339.95    273.92 o 
   0   0  38     2057.85     3125.84    496.51 o 
   1   0  38      786.01      861.71    315.10 o 
   2   0  38      697.69      421.56    307.35 o 
   3   0  38      449.33      932.99    385.15 o 
   4   0  38      898.79     1437.18    331.98 o 
   5   0  38      192.11      743.44    465.57 o 
   6   0  38      865.79      917.91    482.47 o 
   1   1  38     3520.96     3888.95    260.23 o 
   2   1  38       59.08      127.53    218.83 o 
   3   1  38     1159.22     1636.60    234.41 o 
   4   1  38       45.64       35.16    219.34 o 
   5   1  38     1316.20     1435.70    393.51 o 
   6   1  38      207.51      994.08    338.56 o 
   0   2  38       56.10      875.61    316.88 o 
   1   2  38     1927.31     1912.71    253.43 o 
   2   2  38       32.49      464.96    220.85 o 
   3   2  38      185.84      510.68    221.50 o 
   4   2  38        0.67      485.54    228.78 o 
   5   2  38      158.97      550.34    270.65 o 
   6   2  38      142.30      409.59    342.08 o 
   1   3  38       93.07      177.44    225.62 o 
   2   3  38      105.65      333.99    225.56 o 
   3   3  38       59.12      316.57    230.10 o 
   4   3  38       36.42      250.72    273.85 o 
   5   3  38       72.71      -15.35    274.49 o 
   0   4  38      714.29      426.11    339.18 o 
   1   4  38        5.10       50.84    237.15 o 
   2   4  38      189.02      748.16    243.78 o 
   3   4  38      144.89      557.32    243.17 o 
   4   4  38        4.02      550.49    289.05 o 
   5   4  38      137.91      111.33    287.83 o 
   1   5  38      185.91      709.15    256.91 o 
   2   5  38      177.95      843.41    258.84 o 
   3   5  38     2122.53     2085.93    298.72 o 
   4   5  38       49.41      741.23    305.39 o 
   0   6  38      244.89      183.22    373.80 o 
   1   6  38       46.07       16.11    259.80 o 
   2   6  38        4.54      189.67    316.07 o 
   1   1  39      475.67      619.51    227.96 o 
   2   1  39      766.69      949.52    230.43 o 
   3   1  39      530.00      626.92    231.12 o 
   4   1  39        4.33       59.94    228.68 o 
   5   1  39      213.43     1084.39    341.06 o 
   0   2  39     2539.97     3160.76    419.58 o 
   1   2  39       21.25      401.66    232.21 o 
   2   2  39     1072.55     1436.94    237.15 o 
   3   2  39        9.12      250.89    227.68 o 
   4   2  39      580.73      908.05    255.52 o 
   5   2  39       19.28      194.30    305.34 o 
   1   3  39        4.27       77.39    228.45 o 
   2   3  39        3.27      -21.86    228.86 o 
   3   3  39      104.46      641.49    241.64 o 
   4   3  39      628.95      788.22    285.27 o 
   0   4  39     3404.01     4217.28    420.30 o 
   1   4  39       53.83      328.71    235.85 o 
   2   4  39      850.75      839.33    279.10 o 
   3   4  39       12.70      274.53    244.10 o 
   4   4  39      975.07      720.40    778.97 o 
   1   5  39      126.32      243.21    254.61 o 
   2   5  39     1257.72     1587.56    277.49 o 
   0   0  40      445.47      679.27    530.05 o 
   1   0  40       71.35      284.53    323.78 o 
   2   0  40        6.56      513.15    325.67 o 
   3   0  40      722.76     1652.89    347.90 o 
   4   0  40       90.11      478.41    323.24 o 
   1   1  40     3010.48     3355.19    357.99 o 
   2   1  40      417.28      667.56    230.40 o 
   3   1  40      319.64      641.14    236.61 o 
   4   1  40      305.57     1151.74    260.44 o 
   0   2  40     1573.84     1840.69    345.34 o 
   1   2  40      757.73     1396.72    245.30 o 
   2   2  40      114.56      427.00    234.88 o 
   3   2  40      113.41      402.73    235.98 o 
   4   2  40       49.12      528.92    282.16 o 
   1   3  40      138.96      387.61    235.16 o 
   2   3  40      340.20     1104.84    251.14 o 
   3   3  40       36.34      589.51    247.41 o 
   0   4  40      279.66      329.07    345.05 o 
   1   4  40      194.21      515.36    263.99 o 
   2   4  40       71.84      696.13    253.99 o 
   1   1  41       13.17      517.31    237.46 o 
   2   1  41      374.34      896.75    241.04 o 
   3   1  41      366.85      821.51    337.11 o 
   0   2  41      347.27      765.27    350.46 o 
   1   2  41      184.07      478.32    244.87 o 
   2   2  41     1372.42     1944.22    268.64 o 
                                                 
